# Supplementary material for: Small RNA Sequencing Reveals a Distinct MicroRNA Signature between Glucocorticoid Responder and Glucocorticoid Non-Responder Primary Human Trabecular Meshwork Cells after Dexamethasone Treatment
Source: Genes (Basel). 2023 Oct 27;14(11):2012. doi: 10.3390/genes14112012 (PMC10671261; doi:10.3390/genes14112012)
Supplement: Supplementary file 1 [file genes-14-02012-s001.zip]

Archive with 9 entries (9 files):
- List 1A_mRNAtarget prediction.xls
- List 1B_ Pathway analysis for target mRNA List 1A.xlsx
- List 1C_Bilogical process analysis for mRNA List 1A.xlsx
- List 2A_ mRNAtarget prediction.xlsx
- List 2B_ Pathway analysis for target mRNA List2A.xlsx
- List 2C_ Pathway analysis of mRNA target using IPA software.xls
- List 2D_Comparative anal pathway of target mRNA_group 3-5.xls
- List 2E_ Bilogical process analysis for mRNA List2A.xlsx
- Supplementary Table 26.10.2023.docx
