# Supplementary material for: Small RNA Sequencing Reveals a Distinct MicroRNA Signature between Glucocorticoid Responder and Glucocorticoid Non-Responder Primary Human Trabecular Meshwork Cells after Dexamethasone Treatment
Source: Genes (Basel). 2023 Oct 27;14(11):2012. doi: 10.3390/genes14112012 (PMC10671261; doi:10.3390/genes14112012)
Supplement: Supplementary file 1 [file genes-14-02012-s001.zip › List 1A_mRNAtarget prediction.xls]

## Sheet: Group #1
© 2000-2023 QIAGEN. All rights reserved.
ID	Symbol	Expr Log Ratio	Source	miRNA Confidence	Symbol	Pathway
hsa-miR-124-3p	miR-124-3p (and other miRNAs w/seed AAGGCAC)	-6.206	TargetScan Mouse	High (predicted)	1110057P08Rik
hsa-miR-124-3p	miR-124-3p (and other miRNAs w/seed AAGGCAC)	-6.206	TargetScan Mouse	High (predicted)	2310079G19Rik
hsa-miR-124-3p	miR-124-3p (and other miRNAs w/seed AAGGCAC)	-6.206	TargetScan Mouse	High (predicted)	4933421I07Rik (includes others)
hsa-miR-124-3p	miR-124-3p (and other miRNAs w/seed AAGGCAC)	-6.206	TargetScan Mouse	High (predicted)	5730480H06Rik
hsa-miR-124-3p	miR-124-3p (and other miRNAs w/seed AAGGCAC)	-6.206	TargetScan Mouse	High (predicted)	A730061H03Rik
hsa-miR-124-3p	miR-124-3p (and other miRNAs w/seed AAGGCAC)	-6.206	TargetScan Mouse,TarBase,TargetScan Human,miRecords	Experimentally Observed,Moderate (predicted)	ABHD5	CDP-diacylglycerol Biosynthesis I,Phosphatidylglycerol Biosynthesis II (Non-plastidic),Triacylglycerol Biosynthesis
hsa-miR-124-3p	miR-124-3p (and other miRNAs w/seed AAGGCAC)	-6.206	TargetScan Mouse,TarBase,TargetScan Human,miRecords	Experimentally Observed,High (predicted),Moderate (predicted)	ACAA2	Fatty Acid β-oxidation I,Glutaryl-CoA Degradation,Isoleucine Degradation I,Ketogenesis,Ketolysis,Mevalonate Pathway I,Superpathway of Cholesterol Biosynthesis,Superpathway of Geranylgeranyldiphosphate Biosynthesis I (via Mevalonate),Tryptophan Degradation III (Eukaryotic)
hsa-miR-124-3p	miR-124-3p (and other miRNAs w/seed AAGGCAC)	-6.206	TargetScan Mouse,TargetScan Human	High (predicted)	ACADVL
hsa-miR-124-3p	miR-124-3p (and other miRNAs w/seed AAGGCAC)	-6.206	TargetScan Mouse,TargetScan Human	High (predicted)	ACP6	3-phosphoinositide Biosynthesis,3-phosphoinositide Degradation,D-myo-inositol (1,4,5,6)-Tetrakisphosphate Biosynthesis,D-myo-inositol (3,4,5,6)-tetrakisphosphate Biosynthesis,D-myo-inositol-5-phosphate Metabolism,NAD Phosphorylation and Dephosphorylation,NAD Salvage Pathway II,Superpathway of Inositol Phosphate Compounds
hsa-miR-124-3p	miR-124-3p (and other miRNAs w/seed AAGGCAC)	-6.206	TargetScan Mouse	High (predicted)	ACSS1	Acetate Conversion to Acetyl-CoA,Ethanol Degradation II,Ethanol Degradation IV,Oxidative Ethanol Degradation III
hsa-miR-124-3p	miR-124-3p (and other miRNAs w/seed AAGGCAC)	-6.206	TarBase,miRecords	Experimentally Observed	ACTR8
hsa-miR-124-3p	miR-124-3p (and other miRNAs w/seed AAGGCAC)	-6.206	TargetScan Mouse	High (predicted)	ADGRE1	Breast Cancer Regulation by Stathmin1,CREB Signaling in Neurons,FAK Signaling,G-Protein Coupled Receptor Signaling,Phagosome Formation,S100 Family Signaling Pathway
hsa-miR-124-3p	miR-124-3p (and other miRNAs w/seed AAGGCAC)	-6.206	TargetScan Mouse,TarBase,TargetScan Human,miRecords	Experimentally Observed,High (predicted),Moderate (predicted)	AHR	Aryl Hydrocarbon Receptor Signaling,CTLA4 Signaling in Cytotoxic T Lymphocytes,IL-10 Signaling,Th17 Activation Pathway,Xenobiotic Metabolism AHR Signaling Pathway,Xenobiotic Metabolism General Signaling Pathway,Xenobiotic Metabolism Signaling
hsa-miR-124-3p	miR-124-3p (and other miRNAs w/seed AAGGCAC)	-6.206	TarBase,TargetScan Human,miRecords	Experimentally Observed,Moderate (predicted)	AHRR	Aryl Hydrocarbon Receptor Signaling,Xenobiotic Metabolism AHR Signaling Pathway,Xenobiotic Metabolism Signaling
hsa-miR-124-3p	miR-124-3p (and other miRNAs w/seed AAGGCAC)	-6.206	TargetScan Mouse,TarBase,TargetScan Human,miRecords	Experimentally Observed,High (predicted),Moderate (predicted)	AK2	AMPK Signaling
hsa-miR-124-3p	miR-124-3p (and other miRNAs w/seed AAGGCAC)	-6.206	TargetScan Mouse,TargetScan Human	High (predicted),Moderate (predicted)	AKT1S1	14-3-3-mediated Signaling,AMPK Signaling,Autophagy,Chronic Myeloid Leukemia Signaling,Circadian Rhythm Signaling,CLEAR Signaling Pathway,Endocannabinoid Cancer Inhibition Pathway,Endocannabinoid Developing Neuron Pathway,HER-2 Signaling in Breast Cancer,IL-15 Signaling,IL-4 Signaling,Macrophage Alternative Activation Signaling Pathway,mTOR Signaling,Myelination Signaling Pathway,Polyamine Regulat…
hsa-miR-124-3p	miR-124-3p (and other miRNAs w/seed AAGGCAC)	-6.206	TargetScan Mouse,TarBase,TargetScan Human,miRecords	Experimentally Observed,High (predicted),Moderate (predicted)	ALDH9A1	Aryl Hydrocarbon Receptor Signaling,Dopamine Degradation,Ethanol Degradation II,Ethanol Degradation IV,Fatty Acid α-oxidation,GABA Receptor Signaling,Histamine Degradation,L-carnitine Biosynthesis,LPS/IL-1 Mediated Inhibition of RXR Function,Noradrenaline and Adrenaline Degradation,Oxidative Ethanol Degradation III,Putrescine Degradation III,Serotonin Degradation,Tryptophan Degradation X (Mammali…
hsa-miR-124-3p	miR-124-3p (and other miRNAs w/seed AAGGCAC)	-6.206	TargetScan Mouse,TargetScan Human	High (predicted)	ALG2
hsa-miR-124-3p	miR-124-3p (and other miRNAs w/seed AAGGCAC)	-6.206	TargetScan Mouse	High (predicted)	ALKAL1
hsa-miR-124-3p	miR-124-3p (and other miRNAs w/seed AAGGCAC)	-6.206	TargetScan Mouse,TargetScan Human	High (predicted),Moderate (predicted)	ALKAL2
hsa-miR-124-3p	miR-124-3p (and other miRNAs w/seed AAGGCAC)	-6.206	TargetScan Mouse,TargetScan Human	High (predicted)	AMMECR1
hsa-miR-124-3p	miR-124-3p (and other miRNAs w/seed AAGGCAC)	-6.206	TargetScan Mouse,TarBase,TargetScan Human,miRecords	Experimentally Observed,Moderate (predicted)	ANKRD27
hsa-miR-124-3p	miR-124-3p (and other miRNAs w/seed AAGGCAC)	-6.206	TargetScan Mouse	High (predicted)	ANKS1A
hsa-miR-124-3p	miR-124-3p (and other miRNAs w/seed AAGGCAC)	-6.206	TargetScan Mouse	High (predicted)	ANXA11
hsa-miR-124-3p	miR-124-3p (and other miRNAs w/seed AAGGCAC)	-6.206	TarBase,TargetScan Human	Experimentally Observed,Moderate (predicted)	ANXA8/ANXA8L1
hsa-miR-124-3p	miR-124-3p (and other miRNAs w/seed AAGGCAC)	-6.206	TargetScan Mouse,TarBase,TargetScan Human,miRecords	Experimentally Observed,High (predicted),Moderate (predicted)	AP1M2	Clathrin-mediated Endocytosis Signaling,CTLA4 Signaling in Cytotoxic T Lymphocytes,Phagosome Formation,Virus Entry via Endocytic Pathways
hsa-miR-124-3p	miR-124-3p (and other miRNAs w/seed AAGGCAC)	-6.206	TargetScan Mouse,TargetScan Human	High (predicted)	APBA3
hsa-miR-124-3p	miR-124-3p (and other miRNAs w/seed AAGGCAC)	-6.206	TarBase,TargetScan Human,miRecords	Experimentally Observed,High (predicted)	APEX2
hsa-miR-124-3p	miR-124-3p (and other miRNAs w/seed AAGGCAC)	-6.206	TargetScan Human	High (predicted)	APH1B	Amyloid Processing,ERBB4 Signaling,Mitochondrial Dysfunction,Molecular Mechanisms of Cancer,Myelination Signaling Pathway,Neuroinflammation Signaling Pathway,Notch Signaling,Regulation Of The Epithelial Mesenchymal Transition In Development Pathway,Regulation of the Epithelial-Mesenchymal Transition Pathway,Th1 and Th2 Activation Pathway,Th1 Pathway,Th2 Pathway
hsa-miR-124-3p	miR-124-3p (and other miRNAs w/seed AAGGCAC)	-6.206	TargetScan Mouse,TargetScan Human	High (predicted)	APLN	Apelin Adipocyte Signaling Pathway,Apelin Cardiac Fibroblast Signaling Pathway,Apelin Cardiomyocyte Signaling Pathway,Apelin Endothelial Signaling Pathway,Apelin Liver Signaling Pathway,Apelin Muscle Signaling Pathway,Apelin Pancreas Signaling Pathway
hsa-miR-124-3p	miR-124-3p (and other miRNAs w/seed AAGGCAC)	-6.206	TarBase,TargetScan Human,miRecords	Experimentally Observed,Moderate (predicted)	ARAF	Acute Myeloid Leukemia Signaling,Adrenomedullin signaling pathway,Cancer Drug Resistance By Drug Efflux,Circadian Rhythm Signaling,Endocannabinoid Developing Neuron Pathway,Endothelin-1 Signaling,ERK/MAPK Signaling,Ferroptosis Signaling Pathway,Hepatic Fibrosis Signaling Pathway,HER-2 Signaling in Breast Cancer,HIF1α Signaling,Human Embryonic Stem Cell Pluripotency,ID1 Signaling Pathway,IL-8 Sign…
hsa-miR-124-3p	miR-124-3p (and other miRNAs w/seed AAGGCAC)	-6.206	TargetScan Mouse	High (predicted)	Arf2	Ferroptosis Signaling Pathway,HER-2 Signaling in Breast Cancer,Integrin Signaling
hsa-miR-124-3p	miR-124-3p (and other miRNAs w/seed AAGGCAC)	-6.206	TargetScan Mouse,TargetScan Human	High (predicted),Moderate (predicted)	ARFGEF3
hsa-miR-124-3p	miR-124-3p (and other miRNAs w/seed AAGGCAC)	-6.206	TargetScan Mouse,TarBase,TargetScan Human,miRecords	Experimentally Observed,Moderate (predicted)	ARFIP1
hsa-miR-124-3p	miR-124-3p (and other miRNAs w/seed AAGGCAC)	-6.206	TarBase,miRecords	Experimentally Observed	ARHGAP29
hsa-miR-124-3p	miR-124-3p (and other miRNAs w/seed AAGGCAC)	-6.206	TargetScan Mouse,TarBase,TargetScan Human,miRecords	Experimentally Observed,High (predicted),Moderate (predicted)	ARHGEF1	Actin Cytoskeleton Signaling,Breast Cancer Regulation by Stathmin1,Gα12/13 Signaling,Molecular Mechanisms of Cancer,Phospholipase C Signaling,Reelin Signaling in Neurons,RHOA Signaling,RHOGDI Signaling,Signaling by Rho Family GTPases,Thrombin Signaling
hsa-miR-124-3p	miR-124-3p (and other miRNAs w/seed AAGGCAC)	-6.206	TargetScan Mouse,TarBase,TargetScan Human,miRecords	Experimentally Observed,High (predicted)	ARPC1B	Actin Cytoskeleton Signaling,Actin Nucleation by ARP-WASP Complex,Axonal Guidance Signaling,CD28 Signaling in T Helper Cells,CDC42 Signaling,Clathrin-mediated Endocytosis Signaling,Ephrin Receptor Signaling,Epithelial Adherens Junction Signaling,FAK Signaling,Fcγ Receptor-mediated Phagocytosis in Macrophages and Monocytes,fMLP Signaling in Neutrophils,Integrin Signaling,Phagosome Formation,RAC Si…
hsa-miR-124-3p	miR-124-3p (and other miRNAs w/seed AAGGCAC)	-6.206	TargetScan Mouse,TargetScan Human,miRecords	Experimentally Observed,Moderate (predicted)	ARRDC1
hsa-miR-124-3p	miR-124-3p (and other miRNAs w/seed AAGGCAC)	-6.206	TargetScan Mouse,TargetScan Human	High (predicted)	ASCC2
hsa-miR-124-3p	miR-124-3p (and other miRNAs w/seed AAGGCAC)	-6.206	TargetScan Mouse,TargetScan Human	High (predicted)	ASPA
hsa-miR-124-3p	miR-124-3p (and other miRNAs w/seed AAGGCAC)	-6.206	TarBase,TargetScan Human,miRecords	Experimentally Observed,High (predicted)	ASPRV1
hsa-miR-124-3p	miR-124-3p (and other miRNAs w/seed AAGGCAC)	-6.206	TargetScan Mouse,TarBase,TargetScan Human	Experimentally Observed,High (predicted),Moderate (predicted)	ATL3
hsa-miR-124-3p	miR-124-3p (and other miRNAs w/seed AAGGCAC)	-6.206	TarBase,TargetScan Human,miRecords	Experimentally Observed,High (predicted)	ATP6V0E1	Chaperone Mediated Autophagy Signaling Pathway,CLEAR Signaling Pathway,Iron homeostasis signaling pathway,Phagosome Maturation,Role of MAPK Signaling in Promoting the Pathogenesis of Influenza
hsa-miR-124-3p	miR-124-3p (and other miRNAs w/seed AAGGCAC)	-6.206	TargetScan Mouse,TargetScan Human	High (predicted)	ATP7A
hsa-miR-124-3p	miR-124-3p (and other miRNAs w/seed AAGGCAC)	-6.206	TargetScan Mouse,TarBase,TargetScan Human,miRecords	Experimentally Observed,High (predicted),Moderate (predicted)	B4GALT1
hsa-miR-124-3p	miR-124-3p (and other miRNAs w/seed AAGGCAC)	-6.206	TargetScan Mouse,TargetScan Human	High (predicted),Moderate (predicted)	BCKDHA	Branched-chain α-keto acid Dehydrogenase Complex,Ubiquinol-10 Biosynthesis (Eukaryotic),Valine Degradation I
hsa-miR-124-3p	miR-124-3p (and other miRNAs w/seed AAGGCAC)	-6.206	miRecords	Experimentally Observed	BDNF	Axonal Guidance Signaling,CDK5 Signaling,Circadian Rhythm Signaling,Corticotropin Releasing Hormone Signaling,Human Embryonic Stem Cell Pluripotency,Huntington's Disease Signaling,Myelination Signaling Pathway,Neuroinflammation Signaling Pathway,Neuropathic Pain Signaling In Dorsal Horn Neurons,Neurotrophin/TRK Signaling,PEDF Signaling,S100 Family Signaling Pathway,Synaptogenesis Signaling Pathwa…
hsa-miR-124-3p	miR-124-3p (and other miRNAs w/seed AAGGCAC)	-6.206	TargetScan Mouse,TarBase,TargetScan Human,miRecords	Experimentally Observed,High (predicted),Moderate (predicted)	BLOC1S6
hsa-miR-124-3p	miR-124-3p (and other miRNAs w/seed AAGGCAC)	-6.206	TargetScan Mouse,TargetScan Human	High (predicted)	BMP6	Autophagy,Axonal Guidance Signaling,Basal Cell Carcinoma Signaling,BMP signaling pathway,Breast Cancer Regulation by Stathmin1,CDX Gastrointestinal Cancer Signaling Pathway,CLEAR Signaling Pathway,CREB Signaling in Neurons,Factors Promoting Cardiogenesis in Vertebrates,HIF1α Signaling,Human Embryonic Stem Cell Pluripotency,Iron homeostasis signaling pathway,MicroRNA Biogenesis Signaling Pathway,M…
hsa-miR-124-3p	miR-124-3p (and other miRNAs w/seed AAGGCAC)	-6.206	TarBase,miRecords	Experimentally Observed	BTG3
hsa-miR-124-3p	miR-124-3p (and other miRNAs w/seed AAGGCAC)	-6.206	TargetScan Mouse,TargetScan Human	High (predicted),Moderate (predicted)	C11orf87
hsa-miR-124-3p	miR-124-3p (and other miRNAs w/seed AAGGCAC)	-6.206	TargetScan Mouse,TargetScan Human	High (predicted),Moderate (predicted)	C1GALT1
hsa-miR-124-3p	miR-124-3p (and other miRNAs w/seed AAGGCAC)	-6.206	TargetScan Human	High (predicted)	C20orf85
hsa-miR-124-3p	miR-124-3p (and other miRNAs w/seed AAGGCAC)	-6.206	TargetScan Human	High (predicted)	C2orf88
hsa-miR-124-3p	miR-124-3p (and other miRNAs w/seed AAGGCAC)	-6.206	TargetScan Mouse,TargetScan Human	High (predicted),Moderate (predicted)	C3orf38
hsa-miR-124-3p	miR-124-3p (and other miRNAs w/seed AAGGCAC)	-6.206	TargetScan Human	High (predicted)	C4orf46
hsa-miR-124-3p	miR-124-3p (and other miRNAs w/seed AAGGCAC)	-6.206	miRecords	Experimentally Observed	CAPRIN2
hsa-miR-124-3p	miR-124-3p (and other miRNAs w/seed AAGGCAC)	-6.206	TargetScan Mouse,TargetScan Human	High (predicted)	CASQ2	Calcium Signaling
hsa-miR-124-3p	miR-124-3p (and other miRNAs w/seed AAGGCAC)	-6.206	TargetScan Mouse,TarBase,TargetScan Human,miRecords	Experimentally Observed,Moderate (predicted)	CAV1	Caveolar-mediated Endocytosis Signaling,eNOS Signaling,Estrogen Receptor Signaling,G Beta Gamma Signaling,Gap Junction Signaling,Glucocorticoid Receptor Signaling,Gαi Signaling,ID1 Signaling Pathway,Integrin Signaling,Nitric Oxide Signaling in the Cardiovascular System,PDGF Signaling,Pulmonary Fibrosis Idiopathic Signaling Pathway,Virus Entry via Endocytic Pathways
hsa-miR-124-3p	miR-124-3p (and other miRNAs w/seed AAGGCAC)	-6.206	TargetScan Mouse	High (predicted)	CBFB
hsa-miR-124-3p	miR-124-3p (and other miRNAs w/seed AAGGCAC)	-6.206	TargetScan Human	High (predicted)	CBL	14-3-3-mediated Signaling,Clathrin-mediated Endocytosis Signaling,Ephrin B Signaling,Fcγ Receptor-mediated Phagocytosis in Macrophages and Monocytes,FLT3 Signaling in Hematopoietic Progenitor Cells,Insulin Receptor Signaling,Molecular Mechanisms of Cancer,PI3K Signaling in B Lymphocytes,Protein Ubiquitination Pathway,PTEN Signaling,RANK Signaling in Osteoclasts,Role of Osteoblasts, Osteoclasts an…
hsa-miR-124-3p	miR-124-3p (and other miRNAs w/seed AAGGCAC)	-6.206	TargetScan Mouse,TargetScan Human	High (predicted)	CBX2	Senescence Pathway
hsa-miR-124-3p	miR-124-3p (and other miRNAs w/seed AAGGCAC)	-6.206	TargetScan Mouse,TargetScan Human	High (predicted)	CC2D1B
hsa-miR-124-3p	miR-124-3p (and other miRNAs w/seed AAGGCAC)	-6.206	TargetScan Mouse,TargetScan Human	High (predicted),Moderate (predicted)	CCDC121
hsa-miR-124-3p	miR-124-3p (and other miRNAs w/seed AAGGCAC)	-6.206	TargetScan Mouse,TargetScan Human	High (predicted),Moderate (predicted)	CCDC177
hsa-miR-124-3p	miR-124-3p (and other miRNAs w/seed AAGGCAC)	-6.206	TargetScan Mouse,TargetScan Human	High (predicted),Moderate (predicted)	CCDC28A
hsa-miR-124-3p	miR-124-3p (and other miRNAs w/seed AAGGCAC)	-6.206	TargetScan Mouse,TargetScan Human	High (predicted)	CCDC86
hsa-miR-124-3p	miR-124-3p (and other miRNAs w/seed AAGGCAC)	-6.206	TargetScan Mouse,TargetScan Human	High (predicted),Moderate (predicted)	CCDC89
hsa-miR-124-3p	miR-124-3p (and other miRNAs w/seed AAGGCAC)	-6.206	TargetScan Human,miRecords	Experimentally Observed,Moderate (predicted)	CCL2	Agranulocyte Adhesion and Diapedesis,Airway Inflammation in Asthma,Airway Pathology in Chronic Obstructive Pulmonary Disease,Apelin Endothelial Signaling Pathway,Atherosclerosis Signaling,Chemokine Signaling,Coronavirus Pathogenesis Pathway,CSDE1 Signaling Pathway,Differential Regulation of Cytokine Production in Intestinal Epithelial Cells by IL-17A and IL-17F,Differential Regulation of Cytokine…
hsa-miR-124-3p	miR-124-3p (and other miRNAs w/seed AAGGCAC)	-6.206	TarBase,TargetScan Human,miRecords	Experimentally Observed,Moderate (predicted)	CCN2	Apelin Cardiac Fibroblast Signaling Pathway,Hepatic Fibrosis / Hepatic Stellate Cell Activation,Hepatic Fibrosis Signaling Pathway,ID1 Signaling Pathway,IGF-1 Signaling,Pulmonary Fibrosis Idiopathic Signaling Pathway,Role of Tissue Factor in Cancer
hsa-miR-124-3p	miR-124-3p (and other miRNAs w/seed AAGGCAC)	-6.206	TargetScan Mouse,TargetScan Human	High (predicted)	CD151
hsa-miR-124-3p	miR-124-3p (and other miRNAs w/seed AAGGCAC)	-6.206	TargetScan Mouse,TarBase,TargetScan Human,miRecords	Experimentally Observed,High (predicted)	CD164
hsa-miR-124-3p	miR-124-3p (and other miRNAs w/seed AAGGCAC)	-6.206	TargetScan Mouse	High (predicted)	Cd200l1/Cd200l2
hsa-miR-124-3p	miR-124-3p (and other miRNAs w/seed AAGGCAC)	-6.206	TarBase,miRecords	Experimentally Observed	CD59	Complement System
hsa-miR-124-3p	miR-124-3p (and other miRNAs w/seed AAGGCAC)	-6.206	TarBase	Experimentally Observed	CDC14B	Protein Kinase A Signaling
hsa-miR-124-3p	miR-124-3p (and other miRNAs w/seed AAGGCAC)	-6.206	TargetScan Mouse,TargetScan Human	High (predicted),Moderate (predicted)	CDC42EP3	RHOA Signaling,Signaling by Rho Family GTPases
hsa-miR-124-3p	miR-124-3p (and other miRNAs w/seed AAGGCAC)	-6.206	TarBase,miRecords	Experimentally Observed	CDCA7
hsa-miR-124-3p	miR-124-3p (and other miRNAs w/seed AAGGCAC)	-6.206	TarBase,TargetScan Human,miRecords	Experimentally Observed,Moderate (predicted)	CDCA7L
hsa-miR-124-3p	miR-124-3p (and other miRNAs w/seed AAGGCAC)	-6.206	miRecords	Experimentally Observed	CDK2	Antiproliferative Role of TOB in T Cell Signaling,Aryl Hydrocarbon Receptor Signaling,ATM Signaling,Breast Cancer Regulation by Stathmin1,CDX Gastrointestinal Cancer Signaling Pathway,Cell Cycle Control of Chromosomal Replication,Cell Cycle Regulation by BTG Family Proteins,Cell Cycle: G1/S Checkpoint Regulation,Coronavirus Pathogenesis Pathway,Cyclins and Cell Cycle Regulation,DNA damage-induced…
hsa-miR-124-3p	miR-124-3p (and other miRNAs w/seed AAGGCAC)	-6.206	TarBase,TargetScan Human,miRecords	Experimentally Observed,Moderate (predicted)	CDK4	Aryl Hydrocarbon Receptor Signaling,Bladder Cancer Signaling,Breast Cancer Regulation by Stathmin1,Cell Cycle Control of Chromosomal Replication,Cell Cycle Regulation by BTG Family Proteins,Cell Cycle: G1/S Checkpoint Regulation,Chronic Myeloid Leukemia Signaling,Coronavirus Pathogenesis Pathway,Cyclins and Cell Cycle Regulation,DNA Methylation and Transcriptional Repression Signaling,Estrogen-me…
hsa-miR-124-3p	miR-124-3p (and other miRNAs w/seed AAGGCAC)	-6.206	TarBase,TargetScan Human,miRecords	Experimentally Observed,Moderate (predicted)	CDK6	Aryl Hydrocarbon Receptor Signaling,Breast Cancer Regulation by Stathmin1,Cell Cycle Control of Chromosomal Replication,Cell Cycle: G1/S Checkpoint Regulation,Chronic Myeloid Leukemia Signaling,Cyclins and Cell Cycle Regulation,DNA Methylation and Transcriptional Repression Signaling,Glioblastoma Multiforme Signaling,Glioma Signaling,Hereditary Breast Cancer Signaling,Molecular Mechanisms of Canc…
hsa-miR-124-3p	miR-124-3p (and other miRNAs w/seed AAGGCAC)	-6.206	TargetScan Mouse,TarBase,TargetScan Human,miRecords	Experimentally Observed,High (predicted)	CEBPA	Acute Myeloid Leukemia Signaling,Adipogenesis pathway,Chronic Myeloid Leukemia Signaling,Glucocorticoid Receptor Signaling,Growth Hormone Signaling,IL-12 Signaling and Production in Macrophages,Role Of Chondrocytes In Rheumatoid Arthritis Signaling Pathway,Role of Macrophages, Fibroblasts and Endothelial Cells in Rheumatoid Arthritis,Sumoylation Pathway,Tight Junction Signaling,Unfolded protein r…
hsa-miR-124-3p	miR-124-3p (and other miRNAs w/seed AAGGCAC)	-6.206	TargetScan Mouse,TarBase,TargetScan Human,miRecords	Experimentally Observed,High (predicted)	CERS2
hsa-miR-124-3p	miR-124-3p (and other miRNAs w/seed AAGGCAC)	-6.206	TargetScan Mouse,TargetScan Human	High (predicted)	CHIC1
hsa-miR-124-3p	miR-124-3p (and other miRNAs w/seed AAGGCAC)	-6.206	TargetScan Mouse,TargetScan Human,miRecords	Experimentally Observed,Moderate (predicted)	CHODL
hsa-miR-124-3p	miR-124-3p (and other miRNAs w/seed AAGGCAC)	-6.206	TargetScan Mouse,TarBase,TargetScan Human,miRecords	Experimentally Observed,High (predicted)	CHP1	Autophagy,Axonal Guidance Signaling,Calcium Signaling,Calcium-induced T Lymphocyte Apoptosis,Cardiac Hypertrophy Signaling,Cardiac Hypertrophy Signaling (Enhanced),CD28 Signaling in T Helper Cells,Chaperone Mediated Autophagy Signaling Pathway,Chronic Myeloid Leukemia Signaling,Clathrin-mediated Endocytosis Signaling,CLEAR Signaling Pathway,Dopamine-DARPP32 Feedback in cAMP Signaling,Endocannabin…
hsa-miR-124-3p	miR-124-3p (and other miRNAs w/seed AAGGCAC)	-6.206	TargetScan Mouse,TarBase,TargetScan Human,miRecords	Experimentally Observed,Moderate (predicted)	CHST14	Dermatan Sulfate Biosynthesis,Dermatan Sulfate Biosynthesis (Late Stages)
hsa-miR-124-3p	miR-124-3p (and other miRNAs w/seed AAGGCAC)	-6.206	TargetScan Mouse,TarBase,TargetScan Human,miRecords	Experimentally Observed,High (predicted)	CHSY1	Chondroitin and Dermatan Biosynthesis,Chondroitin Sulfate Biosynthesis,Chondroitin Sulfate Biosynthesis (Late Stages),Dermatan Sulfate Biosynthesis
hsa-miR-124-3p	miR-124-3p (and other miRNAs w/seed AAGGCAC)	-6.206	TargetScan Mouse,TarBase,miRecords	Experimentally Observed,Moderate (predicted)	CLDND1
hsa-miR-124-3p	miR-124-3p (and other miRNAs w/seed AAGGCAC)	-6.206	TargetScan Mouse,TargetScan Human	High (predicted),Moderate (predicted)	CLIC6
hsa-miR-124-3p	miR-124-3p (and other miRNAs w/seed AAGGCAC)	-6.206	TargetScan Mouse	High (predicted)	CMTM6
hsa-miR-124-3p	miR-124-3p (and other miRNAs w/seed AAGGCAC)	-6.206	TargetScan Mouse,TargetScan Human	High (predicted),Moderate (predicted)	CMTM7
hsa-miR-124-3p	miR-124-3p (and other miRNAs w/seed AAGGCAC)	-6.206	TargetScan Mouse,TargetScan Human	High (predicted)	CNEP1R1
hsa-miR-124-3p	miR-124-3p (and other miRNAs w/seed AAGGCAC)	-6.206	TargetScan Human	High (predicted)	CNTF	Airway Pathology in Chronic Obstructive Pulmonary Disease,Cardiac Hypertrophy Signaling (Enhanced),CDX Gastrointestinal Cancer Signaling Pathway,CNTF Signaling,Erythropoietin Signaling Pathway,Hepatic Cholestasis,HMGB1 Signaling,IL-17 Signaling,Macrophage Classical Activation Signaling Pathway,Multiple Sclerosis Signaling Pathway,Neuroinflammation Signaling Pathway,NOD1/2 Signaling Pathway,Pathog…
hsa-miR-124-3p	miR-124-3p (and other miRNAs w/seed AAGGCAC)	-6.206	TargetScan Mouse,TargetScan Human	High (predicted),Moderate (predicted)	COL4A1	GP6 Signaling Pathway,Hepatic Fibrosis / Hepatic Stellate Cell Activation,IL-4 Signaling,Neutrophil Extracellular Trap Signaling Pathway,Pathogen Induced Cytokine Storm Signaling Pathway,Pulmonary Fibrosis Idiopathic Signaling Pathway,Role Of Osteoclasts In Rheumatoid Arthritis Signaling Pathway,Wound Healing Signaling Pathway
hsa-miR-124-3p	miR-124-3p (and other miRNAs w/seed AAGGCAC)	-6.206	TargetScan Mouse,TargetScan Human	High (predicted),Moderate (predicted)	CPD	SPINK1 Pancreatic Cancer Pathway
hsa-miR-124-3p	miR-124-3p (and other miRNAs w/seed AAGGCAC)	-6.206	TargetScan Mouse	High (predicted)	CPNE1
hsa-miR-124-3p	miR-124-3p (and other miRNAs w/seed AAGGCAC)	-6.206	TarBase,TargetScan Human,miRecords	Experimentally Observed,Moderate (predicted)	CPNE3
hsa-miR-124-3p	miR-124-3p (and other miRNAs w/seed AAGGCAC)	-6.206	TargetScan Mouse,TargetScan Human	High (predicted)	CPT1A	AMPK Signaling,LPS/IL-1 Mediated Inhibition of RXR Function,Mitochondrial L-carnitine Shuttle Pathway,PXR/RXR Activation,Sirtuin Signaling Pathway
hsa-miR-124-3p	miR-124-3p (and other miRNAs w/seed AAGGCAC)	-6.206	TargetScan Mouse	High (predicted)	CPTP
hsa-miR-124-3p	miR-124-3p (and other miRNAs w/seed AAGGCAC)	-6.206	TarBase,TargetScan Human,miRecords	Experimentally Observed,Moderate (predicted)	CREB3L2	AMPK Signaling,ATM Signaling,Autophagy,B Cell Receptor Signaling,Breast Cancer Regulation by Stathmin1,Calcium Signaling,cAMP-mediated signaling,Circadian Rhythm Signaling,CLEAR Signaling Pathway,Corticotropin Releasing Hormone Signaling,CREB Signaling in Neurons,Dendritic Cell Maturation,Dopamine-DARPP32 Feedback in cAMP Signaling,Endocannabinoid Cancer Inhibition Pathway,Endocannabinoid Develop…
hsa-miR-124-3p	miR-124-3p (and other miRNAs w/seed AAGGCAC)	-6.206	TargetScan Mouse,TargetScan Human	High (predicted)	CREBRF
hsa-miR-124-3p	miR-124-3p (and other miRNAs w/seed AAGGCAC)	-6.206	TargetScan Mouse	High (predicted)	CRIP1
hsa-miR-124-3p	miR-124-3p (and other miRNAs w/seed AAGGCAC)	-6.206	TargetScan Mouse,TargetScan Human	High (predicted),Moderate (predicted)	CRTC3
hsa-miR-124-3p	miR-124-3p (and other miRNAs w/seed AAGGCAC)	-6.206	TargetScan Mouse,TargetScan Human	High (predicted),Moderate (predicted)	CRYBG3
hsa-miR-124-3p	miR-124-3p (and other miRNAs w/seed AAGGCAC)	-6.206	TargetScan Mouse,TargetScan Human	High (predicted)	CSPP1
hsa-miR-124-3p	miR-124-3p (and other miRNAs w/seed AAGGCAC)	-6.206	TargetScan Mouse,TarBase,TargetScan Human,miRecords	Experimentally Observed,High (predicted)	CTDSP1
hsa-miR-124-3p	miR-124-3p (and other miRNAs w/seed AAGGCAC)	-6.206	TargetScan Mouse,TarBase,TargetScan Human,miRecords	Experimentally Observed,High (predicted),Moderate (predicted)	CTDSP2
hsa-miR-124-3p	miR-124-3p (and other miRNAs w/seed AAGGCAC)	-6.206	TargetScan Mouse,TargetScan Human	High (predicted)	CTDSPL
hsa-miR-124-3p	miR-124-3p (and other miRNAs w/seed AAGGCAC)	-6.206	TargetScan Mouse,TarBase,TargetScan Human,miRecords	Experimentally Observed,High (predicted),Moderate (predicted)	CTNND1	Epithelial Adherens Junction Signaling,Germ Cell-Sertoli Cell Junction Signaling,Leukocyte Extravasation Signaling,Molecular Mechanisms of Cancer,Remodeling of Epithelial Adherens Junctions,Synaptogenesis Signaling Pathway
hsa-miR-124-3p	miR-124-3p (and other miRNAs w/seed AAGGCAC)	-6.206	TargetScan Mouse,TargetScan Human	High (predicted)	CTNS	CLEAR Signaling Pathway
hsa-miR-124-3p	miR-124-3p (and other miRNAs w/seed AAGGCAC)	-6.206	TargetScan Human	High (predicted)	CTSH	Phagosome Maturation,Role Of Osteoblasts In Rheumatoid Arthritis Signaling Pathway
hsa-miR-124-3p	miR-124-3p (and other miRNAs w/seed AAGGCAC)	-6.206	TargetScan Mouse,TargetScan Human	High (predicted),Moderate (predicted)	CTXN1
hsa-miR-124-3p	miR-124-3p (and other miRNAs w/seed AAGGCAC)	-6.206	TargetScan Mouse,TargetScan Human	High (predicted)	CXADR	Virus Entry via Endocytic Pathways
hsa-miR-124-3p	miR-124-3p (and other miRNAs w/seed AAGGCAC)	-6.206	TargetScan Mouse	High (predicted)	CXCR3	Agranulocyte Adhesion and Diapedesis,Granulocyte Adhesion and Diapedesis,Hepatic Fibrosis / Hepatic Stellate Cell Activation,IL-12 Signaling and Production in Macrophages,Pathogen Induced Cytokine Storm Signaling Pathway,Pathogenesis of Multiple Sclerosis,Th1 and Th2 Activation Pathway,Th1 Pathway
hsa-miR-124-3p	miR-124-3p (and other miRNAs w/seed AAGGCAC)	-6.206	TargetScan Mouse,TargetScan Human	High (predicted)	CYB5A	HER-2 Signaling in Breast Cancer,Mitochondrial Dysfunction,Oleate Biosynthesis II (Animals),Oxidative Phosphorylation,γ-linolenate Biosynthesis II (Animals)
hsa-miR-124-3p	miR-124-3p (and other miRNAs w/seed AAGGCAC)	-6.206	TarBase,miRecords	Experimentally Observed	CYP1B1	Acetone Degradation I (to Methylglyoxal),Aryl Hydrocarbon Receptor Signaling,Bupropion Degradation,Estrogen Biosynthesis,Melatonin Degradation I,Nicotine Degradation II,Nicotine Degradation III,Superpathway of Melatonin Degradation,Xenobiotic Metabolism AHR Signaling Pathway,Xenobiotic Metabolism Signaling
hsa-miR-124-3p	miR-124-3p (and other miRNAs w/seed AAGGCAC)	-6.206	TargetScan Mouse	High (predicted)	CYP4F2	α-tocopherol Degradation
hsa-miR-124-3p	miR-124-3p (and other miRNAs w/seed AAGGCAC)	-6.206	TargetScan Human	High (predicted)	CYP4V2
hsa-miR-124-3p	miR-124-3p (and other miRNAs w/seed AAGGCAC)	-6.206	TargetScan Mouse	High (predicted)	CYYR1
hsa-miR-124-3p	miR-124-3p (and other miRNAs w/seed AAGGCAC)	-6.206	TargetScan Mouse	High (predicted)	Daw1
hsa-miR-124-3p	miR-124-3p (and other miRNAs w/seed AAGGCAC)	-6.206	TargetScan Mouse,TarBase,miRecords	Experimentally Observed,Moderate (predicted)	DCTD
hsa-miR-124-3p	miR-124-3p (and other miRNAs w/seed AAGGCAC)	-6.206	TargetScan Mouse,TargetScan Human	High (predicted)	DDX3X	Chaperone Mediated Autophagy Signaling Pathway,Pyrimidine Ribonucleotides De Novo Biosynthesis,Pyrimidine Ribonucleotides Interconversion
hsa-miR-124-3p	miR-124-3p (and other miRNAs w/seed AAGGCAC)	-6.206	TargetScan Mouse,TargetScan Human	High (predicted),Moderate (predicted)	DDX6	CSDE1 Signaling Pathway,Inhibition of ARE-Mediated mRNA Degradation Pathway,Oxidized GTP and dGTP Detoxification
hsa-miR-124-3p	miR-124-3p (and other miRNAs w/seed AAGGCAC)	-6.206	TargetScan Mouse,TargetScan Human	High (predicted),Moderate (predicted)	DENND6A
hsa-miR-124-3p	miR-124-3p (and other miRNAs w/seed AAGGCAC)	-6.206	TarBase,TargetScan Human,miRecords	Experimentally Observed,Moderate (predicted)	DEPDC1
hsa-miR-124-3p	miR-124-3p (and other miRNAs w/seed AAGGCAC)	-6.206	TarBase,TargetScan Human,miRecords	Experimentally Observed,Moderate (predicted)	DFFB	Apoptosis Signaling,Cytotoxic T Lymphocyte-mediated Apoptosis of Target Cells,Death Receptor Signaling,Granzyme B Signaling,Induction of Apoptosis by HIV1,Tumoricidal Function of Hepatic Natural Killer Cells
hsa-miR-124-3p	miR-124-3p (and other miRNAs w/seed AAGGCAC)	-6.206	TargetScan Mouse	High (predicted)	DGAT2	Triacylglycerol Biosynthesis
hsa-miR-124-3p	miR-124-3p (and other miRNAs w/seed AAGGCAC)	-6.206	TargetScan Mouse,TarBase,TargetScan Human,miRecords	Experimentally Observed,Moderate (predicted)	DHCR24	Cholesterol Biosynthesis I,Cholesterol Biosynthesis II (via 24,25-dihydrolanosterol),Cholesterol Biosynthesis III (via Desmosterol),Senescence Pathway,Stearate Biosynthesis I (Animals),Superpathway of Cholesterol Biosynthesis
hsa-miR-124-3p	miR-124-3p (and other miRNAs w/seed AAGGCAC)	-6.206	TargetScan Mouse,TargetScan Human	High (predicted),Moderate (predicted)	DHRS1	Acetone Degradation I (to Methylglyoxal),Methylglyoxal Degradation III,Stearate Biosynthesis I (Animals)
hsa-miR-124-3p	miR-124-3p (and other miRNAs w/seed AAGGCAC)	-6.206	TargetScan Mouse,TargetScan Human	High (predicted),Moderate (predicted)	DIPK2A
hsa-miR-124-3p	miR-124-3p (and other miRNAs w/seed AAGGCAC)	-6.206	TargetScan Mouse,TargetScan Human,miRecords	Experimentally Observed,Moderate (predicted)	DLX2
hsa-miR-124-3p	miR-124-3p (and other miRNAs w/seed AAGGCAC)	-6.206	TargetScan Mouse,TargetScan Human	High (predicted),Moderate (predicted)	DLX5	Osteoarthritis Pathway,Role Of Osteoblasts In Rheumatoid Arthritis Signaling Pathway,Role of Osteoblasts, Osteoclasts and Chondrocytes in Rheumatoid Arthritis
hsa-miR-124-3p	miR-124-3p (and other miRNAs w/seed AAGGCAC)	-6.206	TargetScan Mouse,TargetScan Human	High (predicted)	DMRTA1
hsa-miR-124-3p	miR-124-3p (and other miRNAs w/seed AAGGCAC)	-6.206	TargetScan Mouse,TarBase,TargetScan Human,miRecords	Experimentally Observed,High (predicted)	DNAJC1	Aldosterone Signaling in Epithelial Cells,NRF2-mediated Oxidative Stress Response,Protein Ubiquitination Pathway,Unfolded protein response
hsa-miR-124-3p	miR-124-3p (and other miRNAs w/seed AAGGCAC)	-6.206	TargetScan Human	High (predicted)	DNAJC25	Aldosterone Signaling in Epithelial Cells,Protein Ubiquitination Pathway
hsa-miR-124-3p	miR-124-3p (and other miRNAs w/seed AAGGCAC)	-6.206	TargetScan Human,miRecords	Experimentally Observed,High (predicted)	DNAJC25-GNG10
hsa-miR-124-3p	miR-124-3p (and other miRNAs w/seed AAGGCAC)	-6.206	TargetScan Mouse,TarBase,TargetScan Human,miRecords	Experimentally Observed,Moderate (predicted)	DNM2	Caveolar-mediated Endocytosis Signaling,Clathrin-mediated Endocytosis Signaling,eNOS Signaling,G Beta Gamma Signaling,Huntington's Disease Signaling,Remodeling of Epithelial Adherens Junctions,Virus Entry via Endocytic Pathways
hsa-miR-124-3p	miR-124-3p (and other miRNAs w/seed AAGGCAC)	-6.206	TargetScan Mouse	High (predicted)	DPPA2
hsa-miR-124-3p	miR-124-3p (and other miRNAs w/seed AAGGCAC)	-6.206	TarBase,TargetScan Human,miRecords	Experimentally Observed,Moderate (predicted)	DRAM1	Autophagy,p53 Signaling
hsa-miR-124-3p	miR-124-3p (and other miRNAs w/seed AAGGCAC)	-6.206	TargetScan Mouse,TargetScan Human	High (predicted),Moderate (predicted)	DUSP15	3-phosphoinositide Biosynthesis,3-phosphoinositide Degradation,D-myo-inositol (1,4,5,6)-Tetrakisphosphate Biosynthesis,D-myo-inositol (3,4,5,6)-tetrakisphosphate Biosynthesis,D-myo-inositol-5-phosphate Metabolism,Protein Kinase A Signaling,Superpathway of Inositol Phosphate Compounds
hsa-miR-124-3p	miR-124-3p (and other miRNAs w/seed AAGGCAC)	-6.206	TarBase,miRecords	Experimentally Observed	DVL2	Basal Cell Carcinoma Signaling,Cardiac Hypertrophy Signaling (Enhanced),Chronic Myeloid Leukemia Signaling,Hepatic Fibrosis Signaling Pathway,ID1 Signaling Pathway,Mouse Embryonic Stem Cell Pluripotency,PCP (Planar Cell Polarity) Pathway,Regulation Of The Epithelial Mesenchymal Transition In Development Pathway,Regulation of the Epithelial-Mesenchymal Transition Pathway,Role of WNT/GSK-3β Signali…
hsa-miR-124-3p	miR-124-3p (and other miRNAs w/seed AAGGCAC)	-6.206	TargetScan Mouse,TargetScan Human,miRecords	Experimentally Observed,Moderate (predicted)	E2F5	Bladder Cancer Signaling,Breast Cancer Regulation by Stathmin1,Cell Cycle Regulation by BTG Family Proteins,Cell Cycle: G1/S Checkpoint Regulation,Chronic Myeloid Leukemia Signaling,Coronavirus Pathogenesis Pathway,Cyclins and Cell Cycle Regulation,DNA Methylation and Transcriptional Repression Signaling,Estrogen-mediated S-phase Entry,Glioblastoma Multiforme Signaling,Glioma Signaling,Molecular …
hsa-miR-124-3p	miR-124-3p (and other miRNAs w/seed AAGGCAC)	-6.206	TargetScan Mouse,TarBase,TargetScan Human,miRecords	Experimentally Observed,High (predicted)	ECI2	Fatty Acid β-oxidation I,Fatty Acid β-oxidation III (Unsaturated, Odd Number)
hsa-miR-124-3p	miR-124-3p (and other miRNAs w/seed AAGGCAC)	-6.206	TargetScan Mouse,TargetScan Human	High (predicted),Moderate (predicted)	EDEM1	Unfolded protein response
hsa-miR-124-3p	miR-124-3p (and other miRNAs w/seed AAGGCAC)	-6.206	TargetScan Mouse	High (predicted)	EFHD1
hsa-miR-124-3p	miR-124-3p (and other miRNAs w/seed AAGGCAC)	-6.206	TargetScan Mouse	High (predicted)	EGFL6
hsa-miR-124-3p	miR-124-3p (and other miRNAs w/seed AAGGCAC)	-6.206	TargetScan Mouse,Ingenuity Expert Findings,TargetScan Human	Experimentally Observed,Moderate (predicted)	EGR1	B Cell Receptor Signaling,CDK5 Signaling,CXCR4 Signaling,GNRH Signaling,ID1 Signaling Pathway,Pulmonary Fibrosis Idiopathic Signaling Pathway,Regulation Of The Epithelial Mesenchymal Transition By Growth Factors Pathway,Regulation of the Epithelial-Mesenchymal Transition Pathway,Role Of Chondrocytes In Rheumatoid Arthritis Signaling Pathway,Role of Tissue Factor in Cancer
hsa-miR-124-3p	miR-124-3p (and other miRNAs w/seed AAGGCAC)	-6.206	TargetScan Mouse,TargetScan Human	High (predicted),Moderate (predicted)	EIF3B	EIF2 Signaling,mTOR Signaling,Regulation of eIF4 and p70S6K Signaling
hsa-miR-124-3p	miR-124-3p (and other miRNAs w/seed AAGGCAC)	-6.206	TarBase,TargetScan Human,miRecords	Experimentally Observed,Moderate (predicted)	ELF4	ERK/MAPK Signaling,FAK Signaling,HER-2 Signaling in Breast Cancer,HGF Signaling,MSP-RON Signaling In Cancer Cells Pathway,Senescence Pathway,Telomerase Signaling
hsa-miR-124-3p	miR-124-3p (and other miRNAs w/seed AAGGCAC)	-6.206	TargetScan Mouse,TargetScan Human,miRecords	Experimentally Observed,High (predicted),Moderate (predicted)	ELK3	ERK/MAPK Signaling,FAK Signaling,HER-2 Signaling in Breast Cancer,HGF Signaling,MSP-RON Signaling In Cancer Cells Pathway,Senescence Pathway,Telomerase Signaling
hsa-miR-124-3p	miR-124-3p (and other miRNAs w/seed AAGGCAC)	-6.206	TarBase,miRecords	Experimentally Observed	ELOVL1	Stearate Biosynthesis I (Animals),Triacylglycerol Biosynthesis
hsa-miR-124-3p	miR-124-3p (and other miRNAs w/seed AAGGCAC)	-6.206	TargetScan Mouse,TarBase,TargetScan Human	Experimentally Observed,High (predicted),Moderate (predicted)	ELOVL5
hsa-miR-124-3p	miR-124-3p (and other miRNAs w/seed AAGGCAC)	-6.206	TargetScan Mouse,TargetScan Human	High (predicted),Moderate (predicted)	EML6
hsa-miR-124-3p	miR-124-3p (and other miRNAs w/seed AAGGCAC)	-6.206	TargetScan Mouse,TarBase,TargetScan Human,miRecords	Experimentally Observed,Moderate (predicted)	ENDOD1
hsa-miR-124-3p	miR-124-3p (and other miRNAs w/seed AAGGCAC)	-6.206	TargetScan Human	High (predicted)	EPHX4
hsa-miR-124-3p	miR-124-3p (and other miRNAs w/seed AAGGCAC)	-6.206	TargetScan Mouse,TargetScan Human	High (predicted),Moderate (predicted)	EPS8	Chaperone Mediated Autophagy Signaling Pathway
hsa-miR-124-3p	miR-124-3p (and other miRNAs w/seed AAGGCAC)	-6.206	miRecords	Experimentally Observed	ERH
hsa-miR-124-3p	miR-124-3p (and other miRNAs w/seed AAGGCAC)	-6.206	TargetScan Mouse	High (predicted)	Esp34
hsa-miR-124-3p	miR-124-3p (and other miRNAs w/seed AAGGCAC)	-6.206	TargetScan Mouse	High (predicted)	ETFB
hsa-miR-124-3p	miR-124-3p (and other miRNAs w/seed AAGGCAC)	-6.206	TargetScan Mouse	High (predicted)	EVI2B
hsa-miR-124-3p	miR-124-3p (and other miRNAs w/seed AAGGCAC)	-6.206	TargetScan Mouse,TargetScan Human	High (predicted),Moderate (predicted)	EVI5
hsa-miR-124-3p	miR-124-3p (and other miRNAs w/seed AAGGCAC)	-6.206	TargetScan Mouse,TarBase,TargetScan Human,miRecords	Experimentally Observed,High (predicted)	EYA4	3-phosphoinositide Biosynthesis,3-phosphoinositide Degradation,D-myo-inositol (1,4,5,6)-Tetrakisphosphate Biosynthesis,D-myo-inositol (3,4,5,6)-tetrakisphosphate Biosynthesis,D-myo-inositol-5-phosphate Metabolism,Superpathway of Inositol Phosphate Compounds
hsa-miR-124-3p	miR-124-3p (and other miRNAs w/seed AAGGCAC)	-6.206	TarBase,TargetScan Human,miRecords	Experimentally Observed,High (predicted)	F11R	Leukocyte Extravasation Signaling,Sertoli Cell-Sertoli Cell Junction Signaling,Tight Junction Signaling
hsa-miR-124-3p	miR-124-3p (and other miRNAs w/seed AAGGCAC)	-6.206	TargetScan Mouse,TargetScan Human,miRecords	Experimentally Observed,High (predicted),Moderate (predicted)	FA2H
hsa-miR-124-3p	miR-124-3p (and other miRNAs w/seed AAGGCAC)	-6.206	TargetScan Mouse	High (predicted)	FADD	Activation of IRF by Cytosolic Pattern Recognition Receptors,Cytotoxic T Lymphocyte-mediated Apoptosis of Target Cells,Death Receptor Signaling,Immunogenic Cell Death Signaling Pathway,Induction of Apoptosis by HIV1,Molecular Mechanisms of Cancer,Multiple Sclerosis Signaling Pathway,MYC Mediated Apoptosis Signaling,Necroptosis Signaling Pathway,NF-κB Signaling,Osteoarthritis Pathway,p38 MAPK Sign…
hsa-miR-124-3p	miR-124-3p (and other miRNAs w/seed AAGGCAC)	-6.206	miRecords	Experimentally Observed	FAM104A
hsa-miR-124-3p	miR-124-3p (and other miRNAs w/seed AAGGCAC)	-6.206	TargetScan Human	High (predicted)	FAM133A
hsa-miR-124-3p	miR-124-3p (and other miRNAs w/seed AAGGCAC)	-6.206	TargetScan Mouse,miRecords	Experimentally Observed,High (predicted)	Fam177a/Fam177a2
hsa-miR-124-3p	miR-124-3p (and other miRNAs w/seed AAGGCAC)	-6.206	TarBase,miRecords	Experimentally Observed	FAM177A1
hsa-miR-124-3p	miR-124-3p (and other miRNAs w/seed AAGGCAC)	-6.206	TargetScan Mouse,TargetScan Human	High (predicted),Moderate (predicted)	FAM199X
hsa-miR-124-3p	miR-124-3p (and other miRNAs w/seed AAGGCAC)	-6.206	TarBase,miRecords	Experimentally Observed	FAM83H
hsa-miR-124-3p	miR-124-3p (and other miRNAs w/seed AAGGCAC)	-6.206	TargetScan Mouse,TargetScan Human	High (predicted),Moderate (predicted)	FAR1
hsa-miR-124-3p	miR-124-3p (and other miRNAs w/seed AAGGCAC)	-6.206	TargetScan Mouse	High (predicted)	FARSA	tRNA Charging
hsa-miR-124-3p	miR-124-3p (and other miRNAs w/seed AAGGCAC)	-6.206	TargetScan Human	High (predicted)	FBLIM1	ILK Signaling
hsa-miR-124-3p	miR-124-3p (and other miRNAs w/seed AAGGCAC)	-6.206	TargetScan Human	High (predicted)	FBXO38	PD-1, PD-L1 cancer immunotherapy pathway
hsa-miR-124-3p	miR-124-3p (and other miRNAs w/seed AAGGCAC)	-6.206	TargetScan Mouse,TarBase,TargetScan Human,miRecords	Experimentally Observed,Moderate (predicted)	FCHO2
hsa-miR-124-3p	miR-124-3p (and other miRNAs w/seed AAGGCAC)	-6.206	TargetScan Mouse	High (predicted)	FLI1
hsa-miR-124-3p	miR-124-3p (and other miRNAs w/seed AAGGCAC)	-6.206	TargetScan Mouse,TargetScan Human	High (predicted),Moderate (predicted)	FLOT1	Caveolar-mediated Endocytosis Signaling
hsa-miR-124-3p	miR-124-3p (and other miRNAs w/seed AAGGCAC)	-6.206	TargetScan Mouse,TargetScan Human	High (predicted)	FLOT2	Caveolar-mediated Endocytosis Signaling
hsa-miR-124-3p	miR-124-3p (and other miRNAs w/seed AAGGCAC)	-6.206	TargetScan Mouse,TargetScan Human	High (predicted),Moderate (predicted)	FNDC10
hsa-miR-124-3p	miR-124-3p (and other miRNAs w/seed AAGGCAC)	-6.206	TarBase,miRecords	Experimentally Observed	FOXA2	DNA Methylation and Transcriptional Repression Signaling,FXR/RXR Activation,IL-13 Signaling Pathway,Maturity Onset Diabetes of Young (MODY) Signaling,PXR/RXR Activation,Role of OCT4 in Mammalian Embryonic Stem Cell Pluripotency
hsa-miR-124-3p	miR-124-3p (and other miRNAs w/seed AAGGCAC)	-6.206	TargetScan Mouse,TargetScan Human	High (predicted)	FOXQ1
hsa-miR-124-3p	miR-124-3p (and other miRNAs w/seed AAGGCAC)	-6.206	TargetScan Mouse,TargetScan Human	High (predicted),Moderate (predicted)	FPGS	Folate Polyglutamylation
hsa-miR-124-3p	miR-124-3p (and other miRNAs w/seed AAGGCAC)	-6.206	TargetScan Mouse,TargetScan Human	High (predicted)	FRMD4B
hsa-miR-124-3p	miR-124-3p (and other miRNAs w/seed AAGGCAC)	-6.206	TargetScan Mouse,TargetScan Human	High (predicted)	FRMD8
hsa-miR-124-3p	miR-124-3p (and other miRNAs w/seed AAGGCAC)	-6.206	Ingenuity Expert Findings	Experimentally Observed	FSTL1
hsa-miR-124-3p	miR-124-3p (and other miRNAs w/seed AAGGCAC)	-6.206	TargetScan Mouse	High (predicted)	FSTL3
hsa-miR-124-3p	miR-124-3p (and other miRNAs w/seed AAGGCAC)	-6.206	TargetScan Mouse	High (predicted)	FUNDC2
hsa-miR-124-3p	miR-124-3p (and other miRNAs w/seed AAGGCAC)	-6.206	TargetScan Mouse,TargetScan Human	High (predicted),Moderate (predicted)	FXR1
hsa-miR-124-3p	miR-124-3p (and other miRNAs w/seed AAGGCAC)	-6.206	TargetScan Mouse,TargetScan Human	High (predicted)	FZD4	Adipogenesis pathway,Axonal Guidance Signaling,Basal Cell Carcinoma Signaling,Breast Cancer Regulation by Stathmin1,Cardiac Hypertrophy Signaling (Enhanced),CDX Gastrointestinal Cancer Signaling Pathway,Chronic Myeloid Leukemia Signaling,Colorectal Cancer Metastasis Signaling,CREB Signaling in Neurons,Factors Promoting Cardiogenesis in Vertebrates,FAK Signaling,G-Protein Coupled Receptor Signalin…
hsa-miR-124-3p	miR-124-3p (and other miRNAs w/seed AAGGCAC)	-6.206	TargetScan Mouse,TarBase,TargetScan Human,miRecords	Experimentally Observed,High (predicted)	G3BP1	Ferroptosis Signaling Pathway
hsa-miR-124-3p	miR-124-3p (and other miRNAs w/seed AAGGCAC)	-6.206	TargetScan Mouse,TargetScan Human	High (predicted)	GALNT10
hsa-miR-124-3p	miR-124-3p (and other miRNAs w/seed AAGGCAC)	-6.206	TargetScan Mouse,TarBase	Experimentally Observed,Moderate (predicted)	GAS2L1
hsa-miR-124-3p	miR-124-3p (and other miRNAs w/seed AAGGCAC)	-6.206	TargetScan Mouse,TargetScan Human	High (predicted)	GATA6	CDX Gastrointestinal Cancer Signaling Pathway,Role of NANOG in Mammalian Embryonic Stem Cell Pluripotency,Thrombin Signaling,Transcriptional Regulatory Network in Embryonic Stem Cells
hsa-miR-124-3p	miR-124-3p (and other miRNAs w/seed AAGGCAC)	-6.206	TargetScan Mouse,TargetScan Human	High (predicted),Moderate (predicted)	GCDH	Glutaryl-CoA Degradation,Tryptophan Degradation III (Eukaryotic)
hsa-miR-124-3p	miR-124-3p (and other miRNAs w/seed AAGGCAC)	-6.206	TargetScan Mouse	High (predicted)	GCM2
hsa-miR-124-3p	miR-124-3p (and other miRNAs w/seed AAGGCAC)	-6.206	TargetScan Mouse,TargetScan Human	High (predicted)	GGA2
hsa-miR-124-3p	miR-124-3p (and other miRNAs w/seed AAGGCAC)	-6.206	TargetScan Mouse	High (predicted)	GID8
hsa-miR-124-3p	miR-124-3p (and other miRNAs w/seed AAGGCAC)	-6.206	TargetScan Mouse,TarBase,TargetScan Human,miRecords	Experimentally Observed,High (predicted)	GINM1
hsa-miR-124-3p	miR-124-3p (and other miRNAs w/seed AAGGCAC)	-6.206	TargetScan Mouse,Ingenuity Expert Findings,TargetScan Human	Experimentally Observed,Moderate (predicted)	GLI3	Axonal Guidance Signaling,Basal Cell Carcinoma Signaling,Chronic Myeloid Leukemia Signaling,Corticotropin Releasing Hormone Signaling,Hepatic Fibrosis Signaling Pathway,Myelination Signaling Pathway,Osteoarthritis Pathway,Protein Kinase A Signaling,Regulation Of The Epithelial Mesenchymal Transition In Development Pathway,Sonic Hedgehog Signaling
hsa-miR-124-3p	miR-124-3p (and other miRNAs w/seed AAGGCAC)	-6.206	TargetScan Mouse	High (predicted)	Gm20503
hsa-miR-124-3p	miR-124-3p (and other miRNAs w/seed AAGGCAC)	-6.206	TargetScan Mouse	High (predicted)	Gm28635
hsa-miR-124-3p	miR-124-3p (and other miRNAs w/seed AAGGCAC)	-6.206	TargetScan Mouse,TarBase,TargetScan Human,miRecords	Experimentally Observed,High (predicted),Moderate (predicted)	GMCL1
hsa-miR-124-3p	miR-124-3p (and other miRNAs w/seed AAGGCAC)	-6.206	TargetScan Human	High (predicted)	GMNC
hsa-miR-124-3p	miR-124-3p (and other miRNAs w/seed AAGGCAC)	-6.206	TargetScan Mouse,TargetScan Human	High (predicted),Moderate (predicted)	GNA13	Actin Cytoskeleton Signaling,AMPK Signaling,Androgen Signaling,Apelin Endothelial Signaling Pathway,Apelin Muscle Signaling Pathway,Axonal Guidance Signaling,Breast Cancer Regulation by Stathmin1,Cardiac Hypertrophy Signaling,Cardiac Hypertrophy Signaling (Enhanced),Cardiac β-adrenergic Signaling,CCR3 Signaling in Eosinophils,CCR5 Signaling in Macrophages,Cholecystokinin/Gastrin-mediated Signalin…
hsa-miR-124-3p	miR-124-3p (and other miRNAs w/seed AAGGCAC)	-6.206	TargetScan Mouse,TarBase,miRecords	Experimentally Observed,High (predicted)	GNAI3	Agranulocyte Adhesion and Diapedesis,AMPK Signaling,Androgen Signaling,Apelin Adipocyte Signaling Pathway,Apelin Cardiomyocyte Signaling Pathway,Apelin Endothelial Signaling Pathway,Apelin Muscle Signaling Pathway,Autophagy,Axonal Guidance Signaling,cAMP-mediated signaling,Cardiac Hypertrophy Signaling,Cardiac Hypertrophy Signaling (Enhanced),Cardiac β-adrenergic Signaling,CCR3 Signaling in Eosin…
hsa-miR-124-3p	miR-124-3p (and other miRNAs w/seed AAGGCAC)	-6.206	TargetScan Mouse,TarBase,TargetScan Human	Experimentally Observed,High (predicted)	GNG10	AMPK Signaling,Androgen Signaling,Antiproliferative Role of Somatostatin Receptor 2,Apelin Endothelial Signaling Pathway,Apelin Muscle Signaling Pathway,Axonal Guidance Signaling,Breast Cancer Regulation by Stathmin1,Cardiac Hypertrophy Signaling,Cardiac Hypertrophy Signaling (Enhanced),Cardiac β-adrenergic Signaling,CCR3 Signaling in Eosinophils,CCR5 Signaling in Macrophages,Circadian Rhythm Sig…
hsa-miR-124-3p	miR-124-3p (and other miRNAs w/seed AAGGCAC)	-6.206	TargetScan Human	High (predicted)	GNG2	AMPK Signaling,Androgen Signaling,Antiproliferative Role of Somatostatin Receptor 2,Apelin Endothelial Signaling Pathway,Apelin Muscle Signaling Pathway,Axonal Guidance Signaling,Breast Cancer Regulation by Stathmin1,Cardiac Hypertrophy Signaling,Cardiac Hypertrophy Signaling (Enhanced),Cardiac β-adrenergic Signaling,CCR3 Signaling in Eosinophils,CCR5 Signaling in Macrophages,Circadian Rhythm Sig…
hsa-miR-124-3p	miR-124-3p (and other miRNAs w/seed AAGGCAC)	-6.206	TargetScan Mouse,TargetScan Human	High (predicted),Moderate (predicted)	GPAM	CDP-diacylglycerol Biosynthesis I,Phosphatidylglycerol Biosynthesis II (Non-plastidic),Triacylglycerol Biosynthesis
hsa-miR-124-3p	miR-124-3p (and other miRNAs w/seed AAGGCAC)	-6.206	TargetScan Mouse	High (predicted)	GPR101	Breast Cancer Regulation by Stathmin1,CREB Signaling in Neurons,FAK Signaling,G-Protein Coupled Receptor Signaling,Phagosome Formation,S100 Family Signaling Pathway
hsa-miR-124-3p	miR-124-3p (and other miRNAs w/seed AAGGCAC)	-6.206	TargetScan Human	High (predicted)	GPR119	Breast Cancer Regulation by Stathmin1,CREB Signaling in Neurons,FAK Signaling,G-Protein Coupled Receptor Signaling,GPCR-Mediated Nutrient Sensing in Enteroendocrine Cells,Insulin Secretion Signaling Pathway,Phagosome Formation,S100 Family Signaling Pathway
hsa-miR-124-3p	miR-124-3p (and other miRNAs w/seed AAGGCAC)	-6.206	TargetScan Mouse,TargetScan Human	High (predicted)	GPT2	Alanine Biosynthesis II,Alanine Degradation III
hsa-miR-124-3p	miR-124-3p (and other miRNAs w/seed AAGGCAC)	-6.206	TargetScan Mouse,TargetScan Human	High (predicted),Moderate (predicted)	GRB2	14-3-3-mediated Signaling,Actin Cytoskeleton Signaling,Actin Nucleation by ARP-WASP Complex,Acute Myeloid Leukemia Signaling,Acute Phase Response Signaling,Adrenomedullin signaling pathway,Angiopoietin Signaling,Axonal Guidance Signaling,B Cell Receptor Signaling,BMP signaling pathway,Breast Cancer Regulation by Stathmin1,Cardiac Hypertrophy Signaling,CD28 Signaling in T Helper Cells,Cholecystoki…
hsa-miR-124-3p	miR-124-3p (and other miRNAs w/seed AAGGCAC)	-6.206	TargetScan Mouse	High (predicted)	GRIA4	Amyotrophic Lateral Sclerosis Signaling,Calcium Signaling,Circadian Rhythm Signaling,CREB Signaling in Neurons,Endocannabinoid Neuronal Synapse Pathway,Gap Junction Signaling,Glutamate Receptor Signaling,Neuropathic Pain Signaling In Dorsal Horn Neurons,Neurovascular Coupling Signaling Pathway,Synaptic Long Term Depression,Synaptic Long Term Potentiation,Synaptogenesis Signaling Pathway
hsa-miR-124-3p	miR-124-3p (and other miRNAs w/seed AAGGCAC)	-6.206	TargetScan Mouse	High (predicted)	GRXCR2
hsa-miR-124-3p	miR-124-3p (and other miRNAs w/seed AAGGCAC)	-6.206	TargetScan Mouse,Ingenuity Expert Findings	Experimentally Observed,Moderate (predicted)	GSK3B	14-3-3-mediated Signaling,Adrenomedullin signaling pathway,Amyloid Processing,Apelin Liver Signaling Pathway,Autophagy,Axonal Guidance Signaling,B Cell Receptor Signaling,Basal Cell Carcinoma Signaling,BEX2 Signaling Pathway,Cardiac Hypertrophy Signaling,Cardiac Hypertrophy Signaling (Enhanced),CDC42 Signaling,CDX Gastrointestinal Cancer Signaling Pathway,Cell Cycle: G1/S Checkpoint Regulation,Ch…
hsa-miR-124-3p	miR-124-3p (and other miRNAs w/seed AAGGCAC)	-6.206	TargetScan Mouse,TarBase,TargetScan Human,miRecords	Experimentally Observed,High (predicted),Moderate (predicted)	GSN	Actin Cytoskeleton Signaling,Germ Cell-Sertoli Cell Junction Signaling,Integrin Signaling,RANK Signaling in Osteoclasts,Regulation of Actin-based Motility by Rho,Role of Osteoblasts, Osteoclasts and Chondrocytes in Rheumatoid Arthritis,Role Of Osteoclasts In Rheumatoid Arthritis Signaling Pathway
hsa-miR-124-3p	miR-124-3p (and other miRNAs w/seed AAGGCAC)	-6.206	TargetScan Mouse,TargetScan Human	High (predicted)	GSTK1	Apelin Adipocyte Signaling Pathway,Aryl Hydrocarbon Receptor Signaling,Glutathione Redox Reactions I,Glutathione-mediated Detoxification,LPS/IL-1 Mediated Inhibition of RXR Function,Mitochondrial Dysfunction,NRF2-mediated Oxidative Stress Response,Xenobiotic Metabolism AHR Signaling Pathway,Xenobiotic Metabolism CAR Signaling Pathway,Xenobiotic Metabolism General Signaling Pathway,Xenobiotic Meta…
hsa-miR-124-3p	miR-124-3p (and other miRNAs w/seed AAGGCAC)	-6.206	TargetScan Mouse	High (predicted)	Gstt3	Apelin Adipocyte Signaling Pathway,Glutathione Redox Reactions I,Glutathione-mediated Detoxification,Mitochondrial Dysfunction
hsa-miR-124-3p	miR-124-3p (and other miRNAs w/seed AAGGCAC)	-6.206	TarBase,TargetScan Human,miRecords	Experimentally Observed,Moderate (predicted)	GTPBP8
hsa-miR-124-3p	miR-124-3p (and other miRNAs w/seed AAGGCAC)	-6.206	TargetScan Human	High (predicted)	GXYLT1
hsa-miR-124-3p	miR-124-3p (and other miRNAs w/seed AAGGCAC)	-6.206	TargetScan Mouse	High (predicted)	GYS1	AMPK Signaling,Glycogen Biosynthesis II (from UDP-D-Glucose),Gαq Signaling,Insulin Receptor Signaling,PI3K/AKT Signaling,Protein Kinase A Signaling,α-Adrenergic Signaling
hsa-miR-124-3p	miR-124-3p (and other miRNAs w/seed AAGGCAC)	-6.206	TargetScan Mouse	High (predicted)	Gzmn	Immunogenic Cell Death Signaling Pathway
hsa-miR-124-3p	miR-124-3p (and other miRNAs w/seed AAGGCAC)	-6.206	TargetScan Mouse	High (predicted)	H4C15	DNA Methylation and Transcriptional Repression Signaling,Macrophage Alternative Activation Signaling Pathway,NER (Nucleotide Excision Repair, Enhanced Pathway),Neutrophil Extracellular Trap Signaling Pathway,Transcriptional Regulatory Network in Embryonic Stem Cells
hsa-miR-124-3p	miR-124-3p (and other miRNAs w/seed AAGGCAC)	-6.206	TargetScan Mouse,TarBase,TargetScan Human,miRecords	Experimentally Observed,Moderate (predicted)	HADH	Fatty Acid β-oxidation I,Glutaryl-CoA Degradation,LXR/RXR Activation,Tryptophan Degradation III (Eukaryotic)
hsa-miR-124-3p	miR-124-3p (and other miRNAs w/seed AAGGCAC)	-6.206	TargetScan Mouse,TargetScan Human	High (predicted),Moderate (predicted)	HADHA	Fatty Acid β-oxidation I,Glutaryl-CoA Degradation,Isoleucine Degradation I,Ketogenesis,Ketolysis,Mevalonate Pathway I,Superpathway of Cholesterol Biosynthesis,Superpathway of Geranylgeranyldiphosphate Biosynthesis I (via Mevalonate),Tryptophan Degradation III (Eukaryotic),Valine Degradation I
hsa-miR-124-3p	miR-124-3p (and other miRNAs w/seed AAGGCAC)	-6.206	TarBase,miRecords	Experimentally Observed	HADHB	Fatty Acid β-oxidation I,Glutaryl-CoA Degradation,Isoleucine Degradation I,Ketogenesis,Ketolysis,Mevalonate Pathway I,Superpathway of Cholesterol Biosynthesis,Superpathway of Geranylgeranyldiphosphate Biosynthesis I (via Mevalonate),Tryptophan Degradation III (Eukaryotic),Valine Degradation I
hsa-miR-124-3p	miR-124-3p (and other miRNAs w/seed AAGGCAC)	-6.206	TargetScan Mouse,Ingenuity Expert Findings,TargetScan Human	Experimentally Observed,Moderate (predicted)	HDAC4	Adipogenesis pathway,Apelin Endothelial Signaling Pathway,Bladder Cancer Signaling,Calcium Signaling,Cardiac Hypertrophy Signaling (Enhanced),Cell Cycle: G1/S Checkpoint Regulation,Chronic Myeloid Leukemia Signaling,Coronavirus Pathogenesis Pathway,Cyclins and Cell Cycle Regulation,Glioma Signaling,Hereditary Breast Cancer Signaling,Huntington's Disease Signaling,Molecular Mechanisms of Cancer,My…
hsa-miR-124-3p	miR-124-3p (and other miRNAs w/seed AAGGCAC)	-6.206	Ingenuity Expert Findings	Experimentally Observed	HDAC5	Adipogenesis pathway,Apelin Endothelial Signaling Pathway,Bladder Cancer Signaling,Calcium Signaling,Cardiac Hypertrophy Signaling (Enhanced),Cell Cycle: G1/S Checkpoint Regulation,Chronic Myeloid Leukemia Signaling,Coronavirus Pathogenesis Pathway,Cyclins and Cell Cycle Regulation,Glioma Signaling,Hereditary Breast Cancer Signaling,Huntington's Disease Signaling,Molecular Mechanisms of Cancer,My…
hsa-miR-124-3p	miR-124-3p (and other miRNAs w/seed AAGGCAC)	-6.206	TargetScan Mouse,TarBase,miRecords	Experimentally Observed,High (predicted)	HEBP2
hsa-miR-124-3p	miR-124-3p (and other miRNAs w/seed AAGGCAC)	-6.206	TargetScan Mouse,TargetScan Human	High (predicted),Moderate (predicted)	HECTD2
hsa-miR-124-3p	miR-124-3p (and other miRNAs w/seed AAGGCAC)	-6.206	miRecords	Experimentally Observed	HES1	Chronic Myeloid Leukemia Signaling,Estrogen Receptor Signaling,Notch Signaling,Osteoarthritis Pathway,Pulmonary Fibrosis Idiopathic Signaling Pathway,VDR/RXR Activation
hsa-miR-124-3p	miR-124-3p (and other miRNAs w/seed AAGGCAC)	-6.206	TargetScan Human	High (predicted)	HLA-DPB1	Allograft Rejection Signaling,Altered T Cell and B Cell Signaling in Rheumatoid Arthritis,Antigen Presentation Pathway,Autoimmune Thyroid Disease Signaling,B Cell Development,Calcium-induced T Lymphocyte Apoptosis,CD28 Signaling in T Helper Cells,CDC42 Signaling,CTLA4 Signaling in Cytotoxic T Lymphocytes,Dendritic Cell Maturation,Glucocorticoid Receptor Signaling,Graft-versus-Host Disease Signali…
hsa-miR-124-3p	miR-124-3p (and other miRNAs w/seed AAGGCAC)	-6.206	Ingenuity Expert Findings	Experimentally Observed	Hoxa11os
hsa-miR-124-3p	miR-124-3p (and other miRNAs w/seed AAGGCAC)	-6.206	TargetScan Human	High (predicted)	HRCT1
hsa-miR-124-3p	miR-124-3p (and other miRNAs w/seed AAGGCAC)	-6.206	TargetScan Mouse	High (predicted)	HSD3B1	Androgen Biosynthesis,Glucocorticoid Biosynthesis,Mineralocorticoid Biosynthesis
hsa-miR-124-3p	miR-124-3p (and other miRNAs w/seed AAGGCAC)	-6.206	TarBase,TargetScan Human,miRecords	Experimentally Observed,Moderate (predicted)	HTATIP2
hsa-miR-124-3p	miR-124-3p (and other miRNAs w/seed AAGGCAC)	-6.206	TargetScan Human	High (predicted)	IAPP
hsa-miR-124-3p	miR-124-3p (and other miRNAs w/seed AAGGCAC)	-6.206	TargetScan Mouse	High (predicted)	IFIT1	Interferon Signaling
hsa-miR-124-3p	miR-124-3p (and other miRNAs w/seed AAGGCAC)	-6.206	TarBase,TargetScan Human,miRecords	Experimentally Observed,Moderate (predicted)	IFRD2
hsa-miR-124-3p	miR-124-3p (and other miRNAs w/seed AAGGCAC)	-6.206	TargetScan Human	High (predicted)	IL11	Airway Pathology in Chronic Obstructive Pulmonary Disease,Cardiac Hypertrophy Signaling (Enhanced),CDX Gastrointestinal Cancer Signaling Pathway,Erythropoietin Signaling Pathway,Hematopoiesis from Pluripotent Stem Cells,Hepatic Cholestasis,HMGB1 Signaling,IL-17 Signaling,Macrophage Classical Activation Signaling Pathway,Multiple Sclerosis Signaling Pathway,NOD1/2 Signaling Pathway,Pathogen Induce…
hsa-miR-124-3p	miR-124-3p (and other miRNAs w/seed AAGGCAC)	-6.206	TargetScan Mouse	High (predicted)	ILDR2
hsa-miR-124-3p	miR-124-3p (and other miRNAs w/seed AAGGCAC)	-6.206	TargetScan Mouse,TargetScan Human	High (predicted),Moderate (predicted)	IMP3
hsa-miR-124-3p	miR-124-3p (and other miRNAs w/seed AAGGCAC)	-6.206	TarBase,TargetScan Human,miRecords	Experimentally Observed,Moderate (predicted)	INO80C
hsa-miR-124-3p	miR-124-3p (and other miRNAs w/seed AAGGCAC)	-6.206	TargetScan Mouse,TarBase,TargetScan Human,miRecords	Experimentally Observed,High (predicted)	IQGAP1	Actin Cytoskeleton Signaling,CDC42 Signaling,Epithelial Adherens Junction Signaling,Germ Cell-Sertoli Cell Junction Signaling,IL-8 Signaling,RAC Signaling,Remodeling of Epithelial Adherens Junctions,S100 Family Signaling Pathway,Signaling by Rho Family GTPases
hsa-miR-124-3p	miR-124-3p (and other miRNAs w/seed AAGGCAC)	-6.206	TargetScan Mouse,TargetScan Human	High (predicted),Moderate (predicted)	ITGA7	Actin Cytoskeleton Signaling,Actin Nucleation by ARP-WASP Complex,Axonal Guidance Signaling,Cardiac Hypertrophy Signaling (Enhanced),Caveolar-mediated Endocytosis Signaling,CDC42 Signaling,Ephrin Receptor Signaling,ERK/MAPK Signaling,FAK Signaling,Hepatic Fibrosis Signaling Pathway,HGF Signaling,Integrin Signaling,Molecular Mechanisms of Cancer,Neuregulin Signaling,Osteoarthritis Pathway,PAK Sign…
hsa-miR-124-3p	miR-124-3p (and other miRNAs w/seed AAGGCAC)	-6.206	TargetScan Mouse,TarBase,TargetScan Human,miRecords	Experimentally Observed,High (predicted)	ITGB1	Actin Cytoskeleton Signaling,Actin Nucleation by ARP-WASP Complex,Agranulocyte Adhesion and Diapedesis,Agrin Interactions at Neuromuscular Junction,Axonal Guidance Signaling,Cardiac Hypertrophy Signaling (Enhanced),Caveolar-mediated Endocytosis Signaling,CDC42 Signaling,CDK5 Signaling,Chronic Myeloid Leukemia Signaling,Clathrin-mediated Endocytosis Signaling,CTLA4 Signaling in Cytotoxic T Lymphoc…
hsa-miR-124-3p	miR-124-3p (and other miRNAs w/seed AAGGCAC)	-6.206	TargetScan Human	High (predicted)	ITGB3	Actin Cytoskeleton Signaling,Actin Nucleation by ARP-WASP Complex,Axonal Guidance Signaling,Cardiac Hypertrophy Signaling (Enhanced),Caveolar-mediated Endocytosis Signaling,CDC42 Signaling,Clathrin-mediated Endocytosis Signaling,Ephrin Receptor Signaling,ERK/MAPK Signaling,FAK Signaling,Glioma Invasiveness Signaling,GP6 Signaling Pathway,Hepatic Fibrosis Signaling Pathway,HER-2 Signaling in Breas…
hsa-miR-124-3p	miR-124-3p (and other miRNAs w/seed AAGGCAC)	-6.206	TargetScan Mouse,TargetScan Human	High (predicted),Moderate (predicted)	ITPR3	Adrenomedullin signaling pathway,Aldosterone Signaling in Epithelial Cells,Androgen Signaling,Calcium Signaling,Calcium-induced T Lymphocyte Apoptosis,Cardiac Hypertrophy Signaling (Enhanced),CCR3 Signaling in Eosinophils,CCR5 Signaling in Macrophages,CD28 Signaling in T Helper Cells,Cellular Effects of Sildenafil (Viagra),Cholecystokinin/Gastrin-mediated Signaling,Circadian Rhythm Signaling,CLEA…
hsa-miR-124-3p	miR-124-3p (and other miRNAs w/seed AAGGCAC)	-6.206	TargetScan Mouse,TarBase,TargetScan Human,miRecords	Experimentally Observed,Moderate (predicted)	ITPRID2
hsa-miR-124-3p	miR-124-3p (and other miRNAs w/seed AAGGCAC)	-6.206	TargetScan Mouse,TargetScan Human	High (predicted)	JADE1
hsa-miR-124-3p	miR-124-3p (and other miRNAs w/seed AAGGCAC)	-6.206	TargetScan Mouse,TargetScan Human,miRecords	Experimentally Observed,Moderate (predicted)	JAG1	Notch Signaling,Osteoarthritis Pathway,Pulmonary Fibrosis Idiopathic Signaling Pathway,Pulmonary Healing Signaling Pathway,Regulation Of The Epithelial Mesenchymal Transition In Development Pathway,Regulation of the Epithelial-Mesenchymal Transition Pathway,Th1 and Th2 Activation Pathway,Th2 Pathway
hsa-miR-124-3p	miR-124-3p (and other miRNAs w/seed AAGGCAC)	-6.206	TargetScan Mouse,miRecords	Experimentally Observed,Moderate (predicted)	JAKMIP1
hsa-miR-124-3p	miR-124-3p (and other miRNAs w/seed AAGGCAC)	-6.206	TargetScan Mouse,TarBase,TargetScan Human,miRecords	Experimentally Observed,High (predicted),Moderate (predicted)	KANK1
hsa-miR-124-3p	miR-124-3p (and other miRNAs w/seed AAGGCAC)	-6.206	TargetScan Mouse,TarBase,TargetScan Human,miRecords	Experimentally Observed,High (predicted),Moderate (predicted)	KATNA1
hsa-miR-124-3p	miR-124-3p (and other miRNAs w/seed AAGGCAC)	-6.206	TargetScan Mouse,TargetScan Human	High (predicted)	KCNK10
hsa-miR-124-3p	miR-124-3p (and other miRNAs w/seed AAGGCAC)	-6.206	TargetScan Mouse,TargetScan Human	High (predicted)	KCNK2
hsa-miR-124-3p	miR-124-3p (and other miRNAs w/seed AAGGCAC)	-6.206	TargetScan Human	High (predicted)	KIAA0040
hsa-miR-124-3p	miR-124-3p (and other miRNAs w/seed AAGGCAC)	-6.206	TargetScan Human	High (predicted)	KIAA1671
hsa-miR-124-3p	miR-124-3p (and other miRNAs w/seed AAGGCAC)	-6.206	TargetScan Human	High (predicted)	KIF13B
hsa-miR-124-3p	miR-124-3p (and other miRNAs w/seed AAGGCAC)	-6.206	TargetScan Mouse,miRecords	Experimentally Observed,Moderate (predicted)	KLF15
hsa-miR-124-3p	miR-124-3p (and other miRNAs w/seed AAGGCAC)	-6.206	TargetScan Mouse,TarBase,TargetScan Human,miRecords	Experimentally Observed,High (predicted),Moderate (predicted)	KLHL24
hsa-miR-124-3p	miR-124-3p (and other miRNAs w/seed AAGGCAC)	-6.206	TargetScan Mouse,TargetScan Human	High (predicted),Moderate (predicted)	KPNA3	RAN Signaling,Role of NFAT in Regulation of the Immune Response,Role of PI3K/AKT Signaling in the Pathogenesis of Influenza
hsa-miR-124-3p	miR-124-3p (and other miRNAs w/seed AAGGCAC)	-6.206	TargetScan Mouse	High (predicted)	KRTAP3-3
hsa-miR-124-3p	miR-124-3p (and other miRNAs w/seed AAGGCAC)	-6.206	TargetScan Mouse	High (predicted)	KYAT1
hsa-miR-124-3p	miR-124-3p (and other miRNAs w/seed AAGGCAC)	-6.206	TargetScan Mouse,TarBase,TargetScan Human,miRecords	Experimentally Observed,High (predicted),Moderate (predicted)	LAMC1	Agrin Interactions at Neuromuscular Junction,CDK5 Signaling,GP6 Signaling Pathway,Myelination Signaling Pathway,Wound Healing Signaling Pathway
hsa-miR-124-3p	miR-124-3p (and other miRNAs w/seed AAGGCAC)	-6.206	TargetScan Mouse,TargetScan Human	High (predicted)	LCOR
hsa-miR-124-3p	miR-124-3p (and other miRNAs w/seed AAGGCAC)	-6.206	TargetScan Mouse	High (predicted)	LCP1
hsa-miR-124-3p	miR-124-3p (and other miRNAs w/seed AAGGCAC)	-6.206	miRecords	Experimentally Observed	LDLR	Clathrin-mediated Endocytosis Signaling,LXR/RXR Activation,TR/RXR Activation
hsa-miR-124-3p	miR-124-3p (and other miRNAs w/seed AAGGCAC)	-6.206	TargetScan Mouse,TarBase,TargetScan Human,miRecords	Experimentally Observed,Moderate (predicted)	LDLRAP1	Clathrin-mediated Endocytosis Signaling
hsa-miR-124-3p	miR-124-3p (and other miRNAs w/seed AAGGCAC)	-6.206	TargetScan Mouse	High (predicted)	LEKR1
hsa-miR-124-3p	miR-124-3p (and other miRNAs w/seed AAGGCAC)	-6.206	TargetScan Human	High (predicted)	LEPROT
hsa-miR-124-3p	miR-124-3p (and other miRNAs w/seed AAGGCAC)	-6.206	TargetScan Mouse	High (predicted)	LGALS3
hsa-miR-124-3p	miR-124-3p (and other miRNAs w/seed AAGGCAC)	-6.206	TargetScan Mouse,TargetScan Human	High (predicted)	LHX2	Hepatic Fibrosis / Hepatic Stellate Cell Activation
hsa-miR-124-3p	miR-124-3p (and other miRNAs w/seed AAGGCAC)	-6.206	TargetScan Human	High (predicted)	LHX9
hsa-miR-124-3p	miR-124-3p (and other miRNAs w/seed AAGGCAC)	-6.206	TargetScan Mouse,TarBase,miRecords	Experimentally Observed,Moderate (predicted)	LIMCH1
hsa-miR-124-3p	miR-124-3p (and other miRNAs w/seed AAGGCAC)	-6.206	TargetScan Human	High (predicted)	LINC01560
hsa-miR-124-3p	miR-124-3p (and other miRNAs w/seed AAGGCAC)	-6.206	TargetScan Mouse,TarBase,TargetScan Human,miRecords	Experimentally Observed,High (predicted),Moderate (predicted)	LITAF
hsa-miR-124-3p	miR-124-3p (and other miRNAs w/seed AAGGCAC)	-6.206	TargetScan Human	High (predicted)	LMAN2L
hsa-miR-124-3p	miR-124-3p (and other miRNAs w/seed AAGGCAC)	-6.206	TargetScan Mouse,TargetScan Human	High (predicted),Moderate (predicted)	LMF2
hsa-miR-124-3p	miR-124-3p (and other miRNAs w/seed AAGGCAC)	-6.206	TarBase,miRecords	Experimentally Observed	LMNB1	Granzyme A Signaling,Granzyme B Signaling,Mechanisms of Viral Exit from Host Cells,Myelination Signaling Pathway
hsa-miR-124-3p	miR-124-3p (and other miRNAs w/seed AAGGCAC)	-6.206	TargetScan Mouse	High (predicted)	LNPK
hsa-miR-124-3p	miR-124-3p (and other miRNAs w/seed AAGGCAC)	-6.206	TargetScan Mouse,TargetScan Human	High (predicted),Moderate (predicted)	LPP
hsa-miR-124-3p	miR-124-3p (and other miRNAs w/seed AAGGCAC)	-6.206	TargetScan Mouse,TarBase,TargetScan Human,miRecords	Experimentally Observed,High (predicted)	LRRC1
hsa-miR-124-3p	miR-124-3p (and other miRNAs w/seed AAGGCAC)	-6.206	TargetScan Mouse,TargetScan Human	High (predicted)	LRRC57
hsa-miR-124-3p	miR-124-3p (and other miRNAs w/seed AAGGCAC)	-6.206	TarBase,TargetScan Human,miRecords	Experimentally Observed,High (predicted)	LRRC58
hsa-miR-124-3p	miR-124-3p (and other miRNAs w/seed AAGGCAC)	-6.206	TargetScan Mouse	High (predicted)	LUC7L2
hsa-miR-124-3p	miR-124-3p (and other miRNAs w/seed AAGGCAC)	-6.206	TargetScan Human	High (predicted)	LYSMD3
hsa-miR-124-3p	miR-124-3p (and other miRNAs w/seed AAGGCAC)	-6.206	TarBase,miRecords	Experimentally Observed	MAD2L2	FAT10 Cancer Signaling Pathway,Kinetochore Metaphase Signaling Pathway
hsa-miR-124-3p	miR-124-3p (and other miRNAs w/seed AAGGCAC)	-6.206	TargetScan Mouse,TarBase,TargetScan Human	Experimentally Observed,High (predicted)	MAGT1
hsa-miR-124-3p	miR-124-3p (and other miRNAs w/seed AAGGCAC)	-6.206	TargetScan Mouse,TarBase,TargetScan Human,miRecords	Experimentally Observed,High (predicted)	MAN2A1
hsa-miR-124-3p	miR-124-3p (and other miRNAs w/seed AAGGCAC)	-6.206	TargetScan Mouse,TargetScan Human	High (predicted)	MANBAL
hsa-miR-124-3p	miR-124-3p (and other miRNAs w/seed AAGGCAC)	-6.206	TargetScan Mouse,TargetScan Human	High (predicted),Moderate (predicted)	MAP2K4	14-3-3-mediated Signaling,4-1BB Signaling in T Lymphocytes,Activation of IRF by Cytosolic Pattern Recognition Receptors,Acute Myeloid Leukemia Signaling,Acute Phase Response Signaling,Adrenomedullin signaling pathway,Agrin Interactions at Neuromuscular Junction,Antioxidant Action of Vitamin C,Apelin Endothelial Signaling Pathway,Apelin Liver Signaling Pathway,Apelin Pancreas Signaling Pathway,Apo…
hsa-miR-124-3p	miR-124-3p (and other miRNAs w/seed AAGGCAC)	-6.206	TargetScan Mouse,TargetScan Human	High (predicted)	MAP3K2	B Cell Receptor Signaling,Cardiac Hypertrophy Signaling,Cardiac Hypertrophy Signaling (Enhanced),Caveolar-mediated Endocytosis Signaling,CD27 Signaling in Lymphocytes,ERK5 Signaling,G-Protein Coupled Receptor Signaling,Gap Junction Signaling,Germ Cell-Sertoli Cell Junction Signaling,GNRH Signaling,HGF Signaling,Natural Killer Cell Signaling,NGF Signaling,NUR77 Signaling in T Lymphocytes,PKCθ Sign…
hsa-miR-124-3p	miR-124-3p (and other miRNAs w/seed AAGGCAC)	-6.206	TargetScan Mouse,TarBase,TargetScan Human,miRecords	Experimentally Observed,High (predicted),Moderate (predicted)	MAPK14	4-1BB Signaling in T Lymphocytes,Acute Phase Response Signaling,Adrenomedullin signaling pathway,AMPK Signaling,Amyloid Processing,Antioxidant Action of Vitamin C,Apelin Adipocyte Signaling Pathway,Apelin Cardiomyocyte Signaling Pathway,April Mediated Signaling,ATM Signaling,B Cell Activating Factor Signaling,B Cell Receptor Signaling,BAG2 Signaling Pathway,BMP signaling pathway,Cardiac Hypertrop…
hsa-miR-124-3p	miR-124-3p (and other miRNAs w/seed AAGGCAC)	-6.206	TarBase,miRecords	Experimentally Observed	MAPK1IP1L
hsa-miR-124-3p	miR-124-3p (and other miRNAs w/seed AAGGCAC)	-6.206	TargetScan Mouse,TargetScan Human	High (predicted)	MARVELD1
hsa-miR-124-3p	miR-124-3p (and other miRNAs w/seed AAGGCAC)	-6.206	TargetScan Mouse	High (predicted)	MCMDC2
hsa-miR-124-3p	miR-124-3p (and other miRNAs w/seed AAGGCAC)	-6.206	TargetScan Human	High (predicted)	MCUR1
hsa-miR-124-3p	miR-124-3p (and other miRNAs w/seed AAGGCAC)	-6.206	TarBase,TargetScan Human,miRecords	Experimentally Observed,Moderate (predicted)	MDFIC
hsa-miR-124-3p	miR-124-3p (and other miRNAs w/seed AAGGCAC)	-6.206	TargetScan Mouse,TargetScan Human	High (predicted),Moderate (predicted)	MDGA2
hsa-miR-124-3p	miR-124-3p (and other miRNAs w/seed AAGGCAC)	-6.206	TargetScan Mouse,TargetScan Human	High (predicted)	MDK	Estrogen Receptor Signaling
hsa-miR-124-3p	miR-124-3p (and other miRNAs w/seed AAGGCAC)	-6.206	TargetScan Human	High (predicted)	MED20	Estrogen Receptor Signaling,Protein Ubiquitination Pathway
hsa-miR-124-3p	miR-124-3p (and other miRNAs w/seed AAGGCAC)	-6.206	TargetScan Mouse,TargetScan Human	High (predicted)	MIB1
hsa-miR-124-3p	miR-124-3p (and other miRNAs w/seed AAGGCAC)	-6.206	TargetScan Mouse,TargetScan Human	High (predicted),Moderate (predicted)	MITF	CLEAR Signaling Pathway,Melanocyte Development and Pigmentation Signaling,Melanoma Signaling,RANK Signaling in Osteoclasts,Role Of Osteoclasts In Rheumatoid Arthritis Signaling Pathway
hsa-miR-124-3p	miR-124-3p (and other miRNAs w/seed AAGGCAC)	-6.206	miRecords	Experimentally Observed	MMADHC
hsa-miR-124-3p	miR-124-3p (and other miRNAs w/seed AAGGCAC)	-6.206	TargetScan Mouse,TargetScan Human	High (predicted),Moderate (predicted)	MORC4
hsa-miR-124-3p	miR-124-3p (and other miRNAs w/seed AAGGCAC)	-6.206	TarBase,miRecords	Experimentally Observed	MPHOSPH9
hsa-miR-124-3p	miR-124-3p (and other miRNAs w/seed AAGGCAC)	-6.206	TargetScan Human	High (predicted)	MRI1	S-methyl-5-thio-α-D-ribose 1-phosphate Degradation
hsa-miR-124-3p	miR-124-3p (and other miRNAs w/seed AAGGCAC)	-6.206	TargetScan Human	High (predicted)	MSRA
hsa-miR-124-3p	miR-124-3p (and other miRNAs w/seed AAGGCAC)	-6.206	TargetScan Mouse,TarBase,TargetScan Human,miRecords	Experimentally Observed,Moderate (predicted)	MTMR6	3-phosphoinositide Biosynthesis,3-phosphoinositide Degradation,D-myo-inositol (1,4,5,6)-Tetrakisphosphate Biosynthesis,D-myo-inositol (3,4,5,6)-tetrakisphosphate Biosynthesis,D-myo-inositol-5-phosphate Metabolism,Superpathway of Inositol Phosphate Compounds
hsa-miR-124-3p	miR-124-3p (and other miRNAs w/seed AAGGCAC)	-6.206	TarBase,miRecords	Experimentally Observed	MTPN
hsa-miR-124-3p	miR-124-3p (and other miRNAs w/seed AAGGCAC)	-6.206	TargetScan Mouse	High (predicted)	MVP
hsa-miR-124-3p	miR-124-3p (and other miRNAs w/seed AAGGCAC)	-6.206	TargetScan Human	High (predicted)	MXD1	Polyamine Regulation in Colon Cancer,VDR/RXR Activation
hsa-miR-124-3p	miR-124-3p (and other miRNAs w/seed AAGGCAC)	-6.206	TarBase,TargetScan Human,miRecords	Experimentally Observed,Moderate (predicted)	MYH9	Actin Cytoskeleton Signaling,Agranulocyte Adhesion and Diapedesis,Calcium Signaling,Cellular Effects of Sildenafil (Viagra),Dilated Cardiomyopathy Signaling Pathway,Hepatic Fibrosis / Hepatic Stellate Cell Activation,ILK Signaling,Oxytocin Signaling Pathway,Phagosome Formation,RHOGDI Signaling,S100 Family Signaling Pathway,SNARE Signaling Pathway,Tight Junction Signaling
hsa-miR-124-3p	miR-124-3p (and other miRNAs w/seed AAGGCAC)	-6.206	TargetScan Mouse,TargetScan Human,miRecords	Experimentally Observed,High (predicted),Moderate (predicted)	MYO10	Actin Cytoskeleton Signaling,Agranulocyte Adhesion and Diapedesis,Calcium Signaling,Cellular Effects of Sildenafil (Viagra),Dilated Cardiomyopathy Signaling Pathway,Hepatic Fibrosis / Hepatic Stellate Cell Activation,ILK Signaling,Oxytocin Signaling Pathway,Phagosome Formation,RHOGDI Signaling,SNARE Signaling Pathway,Tight Junction Signaling
hsa-miR-124-3p	miR-124-3p (and other miRNAs w/seed AAGGCAC)	-6.206	TargetScan Human	High (predicted)	MYORG
hsa-miR-124-3p	miR-124-3p (and other miRNAs w/seed AAGGCAC)	-6.206	TargetScan Mouse,TargetScan Human	High (predicted)	MYZAP
hsa-miR-124-3p	miR-124-3p (and other miRNAs w/seed AAGGCAC)	-6.206	TarBase,miRecords	Experimentally Observed	NAA15
hsa-miR-124-3p	miR-124-3p (and other miRNAs w/seed AAGGCAC)	-6.206	TargetScan Mouse,TargetScan Human	High (predicted),Moderate (predicted)	NAP1L5
hsa-miR-124-3p	miR-124-3p (and other miRNAs w/seed AAGGCAC)	-6.206	TargetScan Mouse,TargetScan Human	High (predicted),Moderate (predicted)	NAT8L
hsa-miR-124-3p	miR-124-3p (and other miRNAs w/seed AAGGCAC)	-6.206	TarBase,TargetScan Human,miRecords	Experimentally Observed,High (predicted)	NECAP2
hsa-miR-124-3p	miR-124-3p (and other miRNAs w/seed AAGGCAC)	-6.206	TarBase,TargetScan Human,miRecords	Experimentally Observed,Moderate (predicted)	NEK6
hsa-miR-124-3p	miR-124-3p (and other miRNAs w/seed AAGGCAC)	-6.206	TargetScan Mouse,TarBase,TargetScan Human,miRecords	Experimentally Observed,Moderate (predicted)	NEK9
hsa-miR-124-3p	miR-124-3p (and other miRNAs w/seed AAGGCAC)	-6.206	miRecords	Experimentally Observed	NEUROD1	Huntington's Disease Signaling,Insulin Secretion Signaling Pathway,Maturity Onset Diabetes of Young (MODY) Signaling
hsa-miR-124-3p	miR-124-3p (and other miRNAs w/seed AAGGCAC)	-6.206	TargetScan Mouse,TargetScan Human,miRecords	Experimentally Observed,High (predicted)	NFATC1	April Mediated Signaling,Axonal Guidance Signaling,B Cell Activating Factor Signaling,B Cell Receptor Signaling,Calcium Signaling,Cardiac Hypertrophy Signaling (Enhanced),CD28 Signaling in T Helper Cells,Chronic Myeloid Leukemia Signaling,CTLA4 Signaling in Cytotoxic T Lymphocytes,ERK/MAPK Signaling,fMLP Signaling in Neutrophils,G-Protein Coupled Receptor Signaling,Glucocorticoid Receptor Signali…
hsa-miR-124-3p	miR-124-3p (and other miRNAs w/seed AAGGCAC)	-6.206	TargetScan Mouse,TargetScan Human	High (predicted),Moderate (predicted)	NFIB	Aryl Hydrocarbon Receptor Signaling
hsa-miR-124-3p	miR-124-3p (and other miRNAs w/seed AAGGCAC)	-6.206	TargetScan Mouse,TarBase,TargetScan Human,miRecords	Experimentally Observed,Moderate (predicted)	NFIC	Aryl Hydrocarbon Receptor Signaling
hsa-miR-124-3p	miR-124-3p (and other miRNAs w/seed AAGGCAC)	-6.206	TargetScan Mouse,TarBase,TargetScan Human,miRecords	Experimentally Observed,High (predicted)	NIBAN2
hsa-miR-124-3p	miR-124-3p (and other miRNAs w/seed AAGGCAC)	-6.206	TargetScan Human,miRecords	Experimentally Observed,Moderate (predicted)	NID1
hsa-miR-124-3p	miR-124-3p (and other miRNAs w/seed AAGGCAC)	-6.206	TargetScan Mouse,TargetScan Human	High (predicted),Moderate (predicted)	NIPA1
hsa-miR-124-3p	miR-124-3p (and other miRNAs w/seed AAGGCAC)	-6.206	TargetScan Mouse	High (predicted)	NIPAL1
hsa-miR-124-3p	miR-124-3p (and other miRNAs w/seed AAGGCAC)	-6.206	TargetScan Mouse,TarBase,TargetScan Human,miRecords	Experimentally Observed,High (predicted)	NME4	Pyrimidine Deoxyribonucleotides De Novo Biosynthesis I,Pyrimidine Ribonucleotides De Novo Biosynthesis,Pyrimidine Ribonucleotides Interconversion,Salvage Pathways of Pyrimidine Ribonucleotides
hsa-miR-124-3p	miR-124-3p (and other miRNAs w/seed AAGGCAC)	-6.206	TargetScan Mouse	High (predicted)	NTF4	Axonal Guidance Signaling,Human Embryonic Stem Cell Pluripotency,Neurotrophin/TRK Signaling,S100 Family Signaling Pathway,Thyroid Cancer Signaling
hsa-miR-124-3p	miR-124-3p (and other miRNAs w/seed AAGGCAC)	-6.206	TargetScan Mouse,TarBase,TargetScan Human,miRecords	Experimentally Observed,High (predicted)	OAF
hsa-miR-124-3p	miR-124-3p (and other miRNAs w/seed AAGGCAC)	-6.206	TargetScan Mouse,TargetScan Human	High (predicted),Moderate (predicted)	OGFOD3
hsa-miR-124-3p	miR-124-3p (and other miRNAs w/seed AAGGCAC)	-6.206	TargetScan Mouse	High (predicted)	Or10ak12
hsa-miR-124-3p	miR-124-3p (and other miRNAs w/seed AAGGCAC)	-6.206	TargetScan Mouse	High (predicted)	Or52z14
hsa-miR-124-3p	miR-124-3p (and other miRNAs w/seed AAGGCAC)	-6.206	TargetScan Mouse,TargetScan Human	High (predicted),Moderate (predicted)	ORC2	Cell Cycle Control of Chromosomal Replication
hsa-miR-124-3p	miR-124-3p (and other miRNAs w/seed AAGGCAC)	-6.206	TargetScan Mouse,TarBase,miRecords	Experimentally Observed,High (predicted)	OSBPL8
hsa-miR-124-3p	miR-124-3p (and other miRNAs w/seed AAGGCAC)	-6.206	TargetScan Mouse	High (predicted)	OSCAR	Role Of Osteoclasts In Rheumatoid Arthritis Signaling Pathway
hsa-miR-124-3p	miR-124-3p (and other miRNAs w/seed AAGGCAC)	-6.206	TargetScan Mouse,TargetScan Human	High (predicted),Moderate (predicted)	OVOL2
hsa-miR-124-3p	miR-124-3p (and other miRNAs w/seed AAGGCAC)	-6.206	Ingenuity Expert Findings	Experimentally Observed	P38 MAPK	4-1BB Signaling in T Lymphocytes,Acute Phase Response Signaling,AMPK Signaling,Amyloid Processing,Antioxidant Action of Vitamin C,April Mediated Signaling,B Cell Activating Factor Signaling,B Cell Receptor Signaling,BMP signaling pathway,Cardiac Hypertrophy Signaling,Cardiac Hypertrophy Signaling (Enhanced),CCR3 Signaling in Eosinophils,CCR5 Signaling in Macrophages,CD40 Signaling,CDC42 Signaling…
hsa-miR-124-3p	miR-124-3p (and other miRNAs w/seed AAGGCAC)	-6.206	TargetScan Mouse,TargetScan Human	High (predicted),Moderate (predicted)	P4HA1
hsa-miR-124-3p	miR-124-3p (and other miRNAs w/seed AAGGCAC)	-6.206	TargetScan Mouse	High (predicted)	PABIR2
hsa-miR-124-3p	miR-124-3p (and other miRNAs w/seed AAGGCAC)	-6.206	TargetScan Mouse,TargetScan Human	High (predicted),Moderate (predicted)	PABPC4L
hsa-miR-124-3p	miR-124-3p (and other miRNAs w/seed AAGGCAC)	-6.206	TargetScan Human	High (predicted)	PACRG-AS3
hsa-miR-124-3p	miR-124-3p (and other miRNAs w/seed AAGGCAC)	-6.206	TargetScan Mouse,TarBase,TargetScan Human,miRecords	Experimentally Observed,High (predicted),Moderate (predicted)	PAPSS2	LPS/IL-1 Mediated Inhibition of RXR Function,PXR/RXR Activation,Sulfate Activation for Sulfonation
hsa-miR-124-3p	miR-124-3p (and other miRNAs w/seed AAGGCAC)	-6.206	TargetScan Mouse,TargetScan Human	High (predicted)	PAQR8
hsa-miR-124-3p	miR-124-3p (and other miRNAs w/seed AAGGCAC)	-6.206	TargetScan Mouse,TargetScan Human	High (predicted),Moderate (predicted)	PAQR9
hsa-miR-124-3p	miR-124-3p (and other miRNAs w/seed AAGGCAC)	-6.206	TargetScan Mouse	High (predicted)	PARD3	CDC42 Signaling,HER-2 Signaling in Breast Cancer,HIPPO signaling,RAC Signaling,Signaling by Rho Family GTPases
hsa-miR-124-3p	miR-124-3p (and other miRNAs w/seed AAGGCAC)	-6.206	TargetScan Human	High (predicted)	PARP14	Death Receptor Signaling,Macrophage Classical Activation Signaling Pathway,Multiple Sclerosis Signaling Pathway,NAD Signaling Pathway,Retinoic acid Mediated Apoptosis Signaling,Ribonucleotide Reductase Signaling Pathway,UVA-Induced MAPK Signaling
hsa-miR-124-3p	miR-124-3p (and other miRNAs w/seed AAGGCAC)	-6.206	TargetScan Mouse,TarBase,TargetScan Human,miRecords	Experimentally Observed,High (predicted)	PARP16	Death Receptor Signaling,Multiple Sclerosis Signaling Pathway,NAD Signaling Pathway,Retinoic acid Mediated Apoptosis Signaling,Ribonucleotide Reductase Signaling Pathway,UVA-Induced MAPK Signaling
hsa-miR-124-3p	miR-124-3p (and other miRNAs w/seed AAGGCAC)	-6.206	TargetScan Mouse,TargetScan Human	High (predicted)	PCDH8
hsa-miR-124-3p	miR-124-3p (and other miRNAs w/seed AAGGCAC)	-6.206	TargetScan Mouse,TargetScan Human	High (predicted)	PDCD6
hsa-miR-124-3p	miR-124-3p (and other miRNAs w/seed AAGGCAC)	-6.206	miRecords	Experimentally Observed	PDLIM7	GDNF Family Ligand-Receptor Interactions
hsa-miR-124-3p	miR-124-3p (and other miRNAs w/seed AAGGCAC)	-6.206	TargetScan Mouse,TargetScan Human	High (predicted)	PECR
hsa-miR-124-3p	miR-124-3p (and other miRNAs w/seed AAGGCAC)	-6.206	TargetScan Mouse,TargetScan Human	High (predicted),Moderate (predicted)	PEMT
hsa-miR-124-3p	miR-124-3p (and other miRNAs w/seed AAGGCAC)	-6.206	TargetScan Mouse,TargetScan Human,miRecords	Experimentally Observed,High (predicted)	PGF	Amyotrophic Lateral Sclerosis Signaling,Axonal Guidance Signaling,BEX2 Signaling Pathway,Bladder Cancer Signaling,Breast Cancer Regulation by Stathmin1,Clathrin-mediated Endocytosis Signaling,Colorectal Cancer Metastasis Signaling,Endocannabinoid Cancer Inhibition Pathway,eNOS Signaling,Ephrin Receptor Signaling,Estrogen Receptor Signaling,Hepatic Fibrosis / Hepatic Stellate Cell Activation,Hepat…
hsa-miR-124-3p	miR-124-3p (and other miRNAs w/seed AAGGCAC)	-6.206	TargetScan Mouse,TarBase,TargetScan Human,miRecords	Experimentally Observed,High (predicted),Moderate (predicted)	PGM1	GDP-glucose Biosynthesis,Glucose and Glucose-1-phosphate Degradation,Glycogen Degradation II,Glycogen Degradation III
hsa-miR-124-3p	miR-124-3p (and other miRNAs w/seed AAGGCAC)	-6.206	TargetScan Human	High (predicted)	PGM2	GDP-glucose Biosynthesis,Glucose and Glucose-1-phosphate Degradation,Glycogen Degradation II,Glycogen Degradation III,Purine Ribonucleosides Degradation to Ribose-1-phosphate
hsa-miR-124-3p	miR-124-3p (and other miRNAs w/seed AAGGCAC)	-6.206	TargetScan Mouse,TarBase,TargetScan Human,miRecords	Experimentally Observed,High (predicted)	PGRMC2
hsa-miR-124-3p	miR-124-3p (and other miRNAs w/seed AAGGCAC)	-6.206	TargetScan Mouse,TarBase,TargetScan Human,miRecords	Experimentally Observed,High (predicted),Moderate (predicted)	PHF19	Senescence Pathway
hsa-miR-124-3p	miR-124-3p (and other miRNAs w/seed AAGGCAC)	-6.206	TargetScan Mouse,TargetScan Human	High (predicted),Moderate (predicted)	PI4K2B	3-phosphoinositide Biosynthesis,D-myo-inositol (1,4,5)-Trisphosphate Biosynthesis,Superpathway of Inositol Phosphate Compounds
hsa-miR-124-3p	miR-124-3p (and other miRNAs w/seed AAGGCAC)	-6.206	TargetScan Mouse,TargetScan Human	High (predicted)	PIK3C2A	14-3-3-mediated Signaling,3-phosphoinositide Biosynthesis,Actin Cytoskeleton Signaling,Acute Myeloid Leukemia Signaling,Adrenomedullin signaling pathway,Aldosterone Signaling in Epithelial Cells,AMPK Signaling,Amyotrophic Lateral Sclerosis Signaling,Angiopoietin Signaling,Antiproliferative Role of Somatostatin Receptor 2,Apelin Cardiomyocyte Signaling Pathway,Apelin Endothelial Signaling Pathway,…
hsa-miR-124-3p	miR-124-3p (and other miRNAs w/seed AAGGCAC)	-6.206	TargetScan Mouse,TargetScan Human	High (predicted)	PIM1	Acute Myeloid Leukemia Signaling,GM-CSF Signaling,Pyridoxal 5'-phosphate Salvage Pathway,Salvage Pathways of Pyrimidine Ribonucleotides,STAT3 Pathway
hsa-miR-124-3p	miR-124-3p (and other miRNAs w/seed AAGGCAC)	-6.206	TargetScan Mouse,TargetScan Human	High (predicted),Moderate (predicted)	PIM3
hsa-miR-124-3p	miR-124-3p (and other miRNAs w/seed AAGGCAC)	-6.206	TargetScan Mouse,TargetScan Human	High (predicted),Moderate (predicted)	PIP4K2C	3-phosphoinositide Biosynthesis,Aldosterone Signaling in Epithelial Cells,D-myo-inositol (1,4,5)-Trisphosphate Biosynthesis,D-myo-inositol-5-phosphate Metabolism,Phagosome Formation,RAC Signaling,Regulation of Actin-based Motility by Rho,RHOA Signaling,RHOGDI Signaling,Signaling by Rho Family GTPases,Superpathway of Inositol Phosphate Compounds
hsa-miR-124-3p	miR-124-3p (and other miRNAs w/seed AAGGCAC)	-6.206	TargetScan Mouse,TargetScan Human	High (predicted)	PLEKHF2
hsa-miR-124-3p	miR-124-3p (and other miRNAs w/seed AAGGCAC)	-6.206	TargetScan Mouse,TarBase,TargetScan Human,miRecords	Experimentally Observed,High (predicted),Moderate (predicted)	PLOD3
hsa-miR-124-3p	miR-124-3p (and other miRNAs w/seed AAGGCAC)	-6.206	TargetScan Mouse,TarBase,TargetScan Human,miRecords	Experimentally Observed,High (predicted)	PLP2
hsa-miR-124-3p	miR-124-3p (and other miRNAs w/seed AAGGCAC)	-6.206	TargetScan Mouse,TargetScan Human,miRecords	Experimentally Observed,High (predicted)	PLSCR3
hsa-miR-124-3p	miR-124-3p (and other miRNAs w/seed AAGGCAC)	-6.206	TargetScan Mouse,TargetScan Human	High (predicted)	PNPLA2	Antioxidant Action of Vitamin C,Atherosclerosis Signaling,Docosahexaenoic Acid (DHA) Signaling,Eicosanoid Signaling,Endothelin-1 Signaling,Neurovascular Coupling Signaling Pathway,Neutrophil Extracellular Trap Signaling Pathway,Oxytocin In Brain Signaling Pathway,Oxytocin Signaling Pathway,PEDF Signaling,Phagosome Formation,Phospholipases,Retinol Biosynthesis,Role of MAPK Signaling in Inhibiting …
hsa-miR-124-3p	miR-124-3p (and other miRNAs w/seed AAGGCAC)	-6.206	TarBase,miRecords	Experimentally Observed	PODXL	Agranulocyte Adhesion and Diapedesis
hsa-miR-124-3p	miR-124-3p (and other miRNAs w/seed AAGGCAC)	-6.206	TarBase,TargetScan Human,miRecords	Experimentally Observed,High (predicted)	POLR3G
hsa-miR-124-3p	miR-124-3p (and other miRNAs w/seed AAGGCAC)	-6.206	TargetScan Mouse,TargetScan Human	High (predicted)	PPFIBP2	3-phosphoinositide Biosynthesis,3-phosphoinositide Degradation,D-myo-inositol (1,4,5,6)-Tetrakisphosphate Biosynthesis,D-myo-inositol (3,4,5,6)-tetrakisphosphate Biosynthesis,D-myo-inositol-5-phosphate Metabolism,Superpathway of Inositol Phosphate Compounds
hsa-miR-124-3p	miR-124-3p (and other miRNAs w/seed AAGGCAC)	-6.206	TargetScan Mouse	High (predicted)	PPIL6
hsa-miR-124-3p	miR-124-3p (and other miRNAs w/seed AAGGCAC)	-6.206	TargetScan Mouse,TarBase,TargetScan Human,miRecords	Experimentally Observed,High (predicted)	PPP1R13L
hsa-miR-124-3p	miR-124-3p (and other miRNAs w/seed AAGGCAC)	-6.206	TargetScan Mouse,TargetScan Human	High (predicted),Moderate (predicted)	PPP1R3B
hsa-miR-124-3p	miR-124-3p (and other miRNAs w/seed AAGGCAC)	-6.206	TargetScan Mouse,TargetScan Human	High (predicted),Moderate (predicted)	PPP1R3D	3-phosphoinositide Biosynthesis,3-phosphoinositide Degradation,Breast Cancer Regulation by Stathmin1,Cardiac β-adrenergic Signaling,CDK5 Signaling,D-myo-inositol (1,4,5,6)-Tetrakisphosphate Biosynthesis,D-myo-inositol (3,4,5,6)-tetrakisphosphate Biosynthesis,D-myo-inositol-5-phosphate Metabolism,Dopamine Receptor Signaling,Dopamine-DARPP32 Feedback in cAMP Signaling,ERK/MAPK Signaling,HIPPO signa…
hsa-miR-124-3p	miR-124-3p (and other miRNAs w/seed AAGGCAC)	-6.206	TargetScan Human,miRecords	Experimentally Observed,Moderate (predicted)	PRKD1	14-3-3-mediated Signaling,Aldosterone Signaling in Epithelial Cells,Androgen Signaling,Apelin Cardiomyocyte Signaling Pathway,Apelin Endothelial Signaling Pathway,Axonal Guidance Signaling,Breast Cancer Regulation by Stathmin1,Calcium-induced T Lymphocyte Apoptosis,Cardiac Hypertrophy Signaling (Enhanced),CCR3 Signaling in Eosinophils,CCR5 Signaling in Macrophages,Cholecystokinin/Gastrin-mediated…
hsa-miR-124-3p	miR-124-3p (and other miRNAs w/seed AAGGCAC)	-6.206	TargetScan Mouse,TargetScan Human	High (predicted),Moderate (predicted)	PROX1
hsa-miR-124-3p	miR-124-3p (and other miRNAs w/seed AAGGCAC)	-6.206	TargetScan Mouse,TargetScan Human	High (predicted),Moderate (predicted)	PRPS1	PRPP Biosynthesis I
hsa-miR-124-3p	miR-124-3p (and other miRNAs w/seed AAGGCAC)	-6.206	TargetScan Mouse	High (predicted)	PRR32
hsa-miR-124-3p	miR-124-3p (and other miRNAs w/seed AAGGCAC)	-6.206	TargetScan Mouse,TargetScan Human	High (predicted)	PRRX1
hsa-miR-124-3p	miR-124-3p (and other miRNAs w/seed AAGGCAC)	-6.206	TargetScan Mouse	High (predicted)	PRTG
hsa-miR-124-3p	miR-124-3p (and other miRNAs w/seed AAGGCAC)	-6.206	TargetScan Mouse,TargetScan Human	High (predicted)	PSKH1
hsa-miR-124-3p	miR-124-3p (and other miRNAs w/seed AAGGCAC)	-6.206	TargetScan Mouse	High (predicted)	PTAR1
hsa-miR-124-3p	miR-124-3p (and other miRNAs w/seed AAGGCAC)	-6.206	TargetScan Mouse,Ingenuity Expert Findings,TarBase,TargetScan Human,miRecords	Experimentally Observed,High (predicted)	PTBP1	CSDE1 Signaling Pathway,EIF2 Signaling
hsa-miR-124-3p	miR-124-3p (and other miRNAs w/seed AAGGCAC)	-6.206	TargetScan Mouse,TargetScan Human,miRecords	Experimentally Observed,High (predicted)	PTBP2
hsa-miR-124-3p	miR-124-3p (and other miRNAs w/seed AAGGCAC)	-6.206	TargetScan Mouse,TargetScan Human	High (predicted)	PTBP3
hsa-miR-124-3p	miR-124-3p (and other miRNAs w/seed AAGGCAC)	-6.206	TargetScan Mouse,TarBase,TargetScan Human,miRecords	Experimentally Observed,High (predicted)	PTPN12	3-phosphoinositide Biosynthesis,3-phosphoinositide Degradation,D-myo-inositol (1,4,5,6)-Tetrakisphosphate Biosynthesis,D-myo-inositol (3,4,5,6)-tetrakisphosphate Biosynthesis,D-myo-inositol-5-phosphate Metabolism,FAK Signaling,Paxillin Signaling,Protein Kinase A Signaling,Superpathway of Inositol Phosphate Compounds
hsa-miR-124-3p	miR-124-3p (and other miRNAs w/seed AAGGCAC)	-6.206	TargetScan Mouse,TargetScan Human	High (predicted)	PTPN9	Protein Kinase A Signaling
hsa-miR-124-3p	miR-124-3p (and other miRNAs w/seed AAGGCAC)	-6.206	TargetScan Mouse,TarBase,TargetScan Human,miRecords	Experimentally Observed,High (predicted)	PTTG1IP
hsa-miR-124-3p	miR-124-3p (and other miRNAs w/seed AAGGCAC)	-6.206	TargetScan Mouse,TargetScan Human	High (predicted),Moderate (predicted)	QKI	MicroRNA Biogenesis Signaling Pathway
hsa-miR-124-3p	miR-124-3p (and other miRNAs w/seed AAGGCAC)	-6.206	TargetScan Mouse,TarBase,TargetScan Human,miRecords	Experimentally Observed,High (predicted),Moderate (predicted)	QSER1
hsa-miR-124-3p	miR-124-3p (and other miRNAs w/seed AAGGCAC)	-6.206	TargetScan Mouse,TargetScan Human	High (predicted),Moderate (predicted)	RAB11FIP1
hsa-miR-124-3p	miR-124-3p (and other miRNAs w/seed AAGGCAC)	-6.206	TargetScan Human	High (predicted)	RAB27A	AMPK Signaling,Pathogen Induced Cytokine Storm Signaling Pathway,SNARE Signaling Pathway
hsa-miR-124-3p	miR-124-3p (and other miRNAs w/seed AAGGCAC)	-6.206	TargetScan Mouse,TargetScan Human	High (predicted)	RAB34	Macropinocytosis Signaling
hsa-miR-124-3p	miR-124-3p (and other miRNAs w/seed AAGGCAC)	-6.206	TargetScan Mouse,TargetScan Human	High (predicted),Moderate (predicted)	RAB3D
hsa-miR-124-3p	miR-124-3p (and other miRNAs w/seed AAGGCAC)	-6.206	TargetScan Mouse,TargetScan Human	High (predicted)	RAD17	ATM Signaling,DNA damage-induced 14-3-3σ Signaling,Role of CHK Proteins in Cell Cycle Checkpoint Control
hsa-miR-124-3p	miR-124-3p (and other miRNAs w/seed AAGGCAC)	-6.206	TargetScan Human	High (predicted)	RAD51L3-RFFL
hsa-miR-124-3p	miR-124-3p (and other miRNAs w/seed AAGGCAC)	-6.206	TargetScan Mouse,TarBase,TargetScan Human,miRecords	Experimentally Observed,High (predicted)	RARG	Aryl Hydrocarbon Receptor Signaling,Glucocorticoid Receptor Signaling,RAR Activation,Retinoic acid Mediated Apoptosis Signaling,White Adipose Tissue Browning Pathway,WNT/β-catenin Signaling
hsa-miR-124-3p	miR-124-3p (and other miRNAs w/seed AAGGCAC)	-6.206	TargetScan Mouse,TarBase,TargetScan Human,miRecords	Experimentally Observed,High (predicted)	RASSF5	Axonal Guidance Signaling,B Cell Receptor Signaling,Leukocyte Extravasation Signaling,Natural Killer Cell Signaling,Non-Small Cell Lung Cancer Signaling,Senescence Pathway
hsa-miR-124-3p	miR-124-3p (and other miRNAs w/seed AAGGCAC)	-6.206	TarBase	Experimentally Observed	RAVER2
hsa-miR-124-3p	miR-124-3p (and other miRNAs w/seed AAGGCAC)	-6.206	TargetScan Mouse,TargetScan Human	High (predicted),Moderate (predicted)	RBL1	Aryl Hydrocarbon Receptor Signaling,Bladder Cancer Signaling,Cell Cycle: G1/S Checkpoint Regulation,Chronic Myeloid Leukemia Signaling,Coronavirus Pathogenesis Pathway,Cyclins and Cell Cycle Regulation,DNA Methylation and Transcriptional Repression Signaling,Estrogen-mediated S-phase Entry,Ferroptosis Signaling Pathway,Glioma Signaling,HER-2 Signaling in Breast Cancer,Molecular Mechanisms of Canc…
hsa-miR-124-3p	miR-124-3p (and other miRNAs w/seed AAGGCAC)	-6.206	TargetScan Mouse,TargetScan Human	High (predicted),Moderate (predicted)	RBM24
hsa-miR-124-3p	miR-124-3p (and other miRNAs w/seed AAGGCAC)	-6.206	TargetScan Human	High (predicted)	RBM33
hsa-miR-124-3p	miR-124-3p (and other miRNAs w/seed AAGGCAC)	-6.206	TarBase,TargetScan Human,miRecords	Experimentally Observed,High (predicted)	RBM47
hsa-miR-124-3p	miR-124-3p (and other miRNAs w/seed AAGGCAC)	-6.206	TargetScan Mouse,TarBase,TargetScan Human,miRecords	Experimentally Observed,High (predicted)	RBMS1
hsa-miR-124-3p	miR-124-3p (and other miRNAs w/seed AAGGCAC)	-6.206	TargetScan Mouse,TarBase,TargetScan Human,miRecords	Experimentally Observed,Moderate (predicted)	RDH10	RAR Activation,Retinoate Biosynthesis I,Retinol Biosynthesis,The Visual Cycle
hsa-miR-124-3p	miR-124-3p (and other miRNAs w/seed AAGGCAC)	-6.206	TargetScan Mouse,TarBase,TargetScan Human,miRecords	Experimentally Observed,High (predicted)	RELA	4-1BB Signaling in T Lymphocytes,Activation of IRF by Cytosolic Pattern Recognition Receptors,Acute Myeloid Leukemia Signaling,Acute Phase Response Signaling,Adrenomedullin signaling pathway,Altered T Cell and B Cell Signaling in Rheumatoid Arthritis,Androgen Signaling,Angiopoietin Signaling,Antioxidant Action of Vitamin C,Apelin Endothelial Signaling Pathway,Apelin Pancreas Signaling Pathway,Apo…
hsa-miR-124-3p	miR-124-3p (and other miRNAs w/seed AAGGCAC)	-6.206	TargetScan Mouse	High (predicted)	Retnla	IL-13 Signaling Pathway,IL-4 Signaling,Macrophage Alternative Activation Signaling Pathway
hsa-miR-124-3p	miR-124-3p (and other miRNAs w/seed AAGGCAC)	-6.206	TargetScan Mouse,TargetScan Human,miRecords	Experimentally Observed,High (predicted)	RFFL
hsa-miR-124-3p	miR-124-3p (and other miRNAs w/seed AAGGCAC)	-6.206	TargetScan Mouse,TargetScan Human	High (predicted)	RFX4	Transcriptional Regulatory Network in Embryonic Stem Cells
hsa-miR-124-3p	miR-124-3p (and other miRNAs w/seed AAGGCAC)	-6.206	TargetScan Mouse,TargetScan Human,miRecords	Experimentally Observed,High (predicted)	RHOG	Actin Nucleation by ARP-WASP Complex,Cardiac Hypertrophy Signaling,Cholecystokinin/Gastrin-mediated Signaling,Colorectal Cancer Metastasis Signaling,CXCR4 Signaling,Germ Cell-Sertoli Cell Junction Signaling,Glioblastoma Multiforme Signaling,Glioma Invasiveness Signaling,GP6 Signaling Pathway,Gαq Signaling,Hepatic Fibrosis Signaling Pathway,HMGB1 Signaling,IL-8 Signaling,ILK Signaling,Integrin Sig…
hsa-miR-124-3p	miR-124-3p (and other miRNAs w/seed AAGGCAC)	-6.206	TargetScan Human	High (predicted)	RHOJ	Actin Nucleation by ARP-WASP Complex,Cardiac Hypertrophy Signaling,Cholecystokinin/Gastrin-mediated Signaling,Colorectal Cancer Metastasis Signaling,CXCR4 Signaling,Germ Cell-Sertoli Cell Junction Signaling,Glioblastoma Multiforme Signaling,Glioma Invasiveness Signaling,Gαq Signaling,Hepatic Fibrosis Signaling Pathway,HMGB1 Signaling,IL-8 Signaling,ILK Signaling,Integrin Signaling,Molecular Mecha…
hsa-miR-124-3p	miR-124-3p (and other miRNAs w/seed AAGGCAC)	-6.206	TargetScan Mouse	High (predicted)	RNASE4
hsa-miR-124-3p	miR-124-3p (and other miRNAs w/seed AAGGCAC)	-6.206	TargetScan Mouse,TargetScan Human	High (predicted),Moderate (predicted)	RNF128
hsa-miR-124-3p	miR-124-3p (and other miRNAs w/seed AAGGCAC)	-6.206	TargetScan Human	High (predicted)	RNFT1
hsa-miR-124-3p	miR-124-3p (and other miRNAs w/seed AAGGCAC)	-6.206	TargetScan Mouse,TarBase,TargetScan Human,miRecords	Experimentally Observed,High (predicted)	RNPEPL1
hsa-miR-124-3p	miR-124-3p (and other miRNAs w/seed AAGGCAC)	-6.206	TargetScan Mouse,TargetScan Human	High (predicted),Moderate (predicted)	ROCK1	Actin Cytoskeleton Signaling,Actin Nucleation by ARP-WASP Complex,Apoptosis Signaling,Axonal Guidance Signaling,Cardiac Hypertrophy Signaling,Cardiac Hypertrophy Signaling (Enhanced),CCR3 Signaling in Eosinophils,Cholecystokinin/Gastrin-mediated Signaling,CXCR4 Signaling,Death Receptor Signaling,Endocannabinoid Cancer Inhibition Pathway,Ephrin A Signaling,Ephrin B Signaling,Ephrin Receptor Signal…
hsa-miR-124-3p	miR-124-3p (and other miRNAs w/seed AAGGCAC)	-6.206	TargetScan Mouse,TargetScan Human	High (predicted),Moderate (predicted)	ROR2	IL-15 Production,PCP (Planar Cell Polarity) Pathway,Role of Macrophages, Fibroblasts and Endothelial Cells in Rheumatoid Arthritis,Sperm Motility
hsa-miR-124-3p	miR-124-3p (and other miRNAs w/seed AAGGCAC)	-6.206	TargetScan Human	High (predicted)	RP11_770J14
hsa-miR-124-3p	miR-124-3p (and other miRNAs w/seed AAGGCAC)	-6.206	TargetScan Mouse,TargetScan Human	High (predicted)	RPP25L
hsa-miR-124-3p	miR-124-3p (and other miRNAs w/seed AAGGCAC)	-6.206	TargetScan Mouse	High (predicted)	RPS23	Coronavirus Pathogenesis Pathway,EIF2 Signaling,mTOR Signaling,Regulation of eIF4 and p70S6K Signaling
hsa-miR-124-3p	miR-124-3p (and other miRNAs w/seed AAGGCAC)	-6.206	TargetScan Mouse,TargetScan Human	High (predicted)	RRAS	14-3-3-mediated Signaling,Actin Cytoskeleton Signaling,Actin Nucleation by ARP-WASP Complex,Acute Myeloid Leukemia Signaling,Acute Phase Response Signaling,Adrenomedullin signaling pathway,Agrin Interactions at Neuromuscular Junction,Angiopoietin Signaling,Antiproliferative Role of Somatostatin Receptor 2,Apelin Endothelial Signaling Pathway,Apoptosis Signaling,Axonal Guidance Signaling,B Cell Re…
hsa-miR-124-3p	miR-124-3p (and other miRNAs w/seed AAGGCAC)	-6.206	TargetScan Mouse	High (predicted)	RSPH1
hsa-miR-124-3p	miR-124-3p (and other miRNAs w/seed AAGGCAC)	-6.206	TargetScan Mouse	High (predicted)	Rsrc2
hsa-miR-124-3p	miR-124-3p (and other miRNAs w/seed AAGGCAC)	-6.206	TargetScan Human	High (predicted)	RSRC2
hsa-miR-124-3p	miR-124-3p (and other miRNAs w/seed AAGGCAC)	-6.206	TargetScan Mouse	High (predicted)	RSU1	ILK Signaling
hsa-miR-124-3p	miR-124-3p (and other miRNAs w/seed AAGGCAC)	-6.206	TargetScan Human	High (predicted)	RTL8C
hsa-miR-124-3p	miR-124-3p (and other miRNAs w/seed AAGGCAC)	-6.206	TargetScan Mouse,TargetScan Human	High (predicted),Moderate (predicted)	RWDD4
hsa-miR-124-3p	miR-124-3p (and other miRNAs w/seed AAGGCAC)	-6.206	TarBase,TargetScan Human,miRecords	Experimentally Observed,High (predicted)	RYK	IL-15 Production,Role of Macrophages, Fibroblasts and Endothelial Cells in Rheumatoid Arthritis,Sperm Motility
hsa-miR-124-3p	miR-124-3p (and other miRNAs w/seed AAGGCAC)	-6.206	TargetScan Mouse,TargetScan Human	High (predicted),Moderate (predicted)	RYR1	Calcium Signaling,Cardiac Hypertrophy Signaling (Enhanced),Circadian Rhythm Signaling,Gαs Signaling,Insulin Secretion Signaling Pathway,NAD Signaling Pathway,Netrin Signaling,Neurovascular Coupling Signaling Pathway,nNOS Signaling in Skeletal Muscle Cells,Opioid Signaling Pathway,Pathogen Induced Cytokine Storm Signaling Pathway,Protein Kinase A Signaling,Synaptic Long Term Depression
hsa-miR-124-3p	miR-124-3p (and other miRNAs w/seed AAGGCAC)	-6.206	TargetScan Mouse,TargetScan Human	High (predicted),Moderate (predicted)	RYR3	Calcium Signaling,Cardiac Hypertrophy Signaling (Enhanced),Circadian Rhythm Signaling,Gαs Signaling,Insulin Secretion Signaling Pathway,NAD Signaling Pathway,Netrin Signaling,Neurovascular Coupling Signaling Pathway,nNOS Signaling in Skeletal Muscle Cells,Opioid Signaling Pathway,Pathogen Induced Cytokine Storm Signaling Pathway,Protein Kinase A Signaling,Synaptic Long Term Depression
hsa-miR-124-3p	miR-124-3p (and other miRNAs w/seed AAGGCAC)	-6.206	TargetScan Mouse,TargetScan Human	High (predicted),Moderate (predicted)	SBNO2	MSP-RON Signaling In Macrophages Pathway
hsa-miR-124-3p	miR-124-3p (and other miRNAs w/seed AAGGCAC)	-6.206	TargetScan Mouse,TargetScan Human	High (predicted)	SCAMP2
hsa-miR-124-3p	miR-124-3p (and other miRNAs w/seed AAGGCAC)	-6.206	TargetScan Mouse	High (predicted)	Scgb2b1
hsa-miR-124-3p	miR-124-3p (and other miRNAs w/seed AAGGCAC)	-6.206	TargetScan Mouse	High (predicted)	Scgb2b27 (includes others)	Complement System
hsa-miR-124-3p	miR-124-3p (and other miRNAs w/seed AAGGCAC)	-6.206	TargetScan Mouse,TargetScan Human	High (predicted)	SDF2L1
hsa-miR-124-3p	miR-124-3p (and other miRNAs w/seed AAGGCAC)	-6.206	TarBase,miRecords	Experimentally Observed	SEC11A	Insulin Secretion Signaling Pathway
hsa-miR-124-3p	miR-124-3p (and other miRNAs w/seed AAGGCAC)	-6.206	miRecords	Experimentally Observed	SENP8
hsa-miR-124-3p	miR-124-3p (and other miRNAs w/seed AAGGCAC)	-6.206	TargetScan Mouse,TargetScan Human	High (predicted)	SEPTIN10	RHOA Signaling,Signaling by Rho Family GTPases
hsa-miR-124-3p	miR-124-3p (and other miRNAs w/seed AAGGCAC)	-6.206	TargetScan Mouse,TargetScan Human	High (predicted)	SERINC2
hsa-miR-124-3p	miR-124-3p (and other miRNAs w/seed AAGGCAC)	-6.206	TargetScan Mouse,TarBase,TargetScan Human,miRecords	Experimentally Observed,High (predicted)	SERP1
hsa-miR-124-3p	miR-124-3p (and other miRNAs w/seed AAGGCAC)	-6.206	TarBase,miRecords	Experimentally Observed	SERPINB6
hsa-miR-124-3p	miR-124-3p (and other miRNAs w/seed AAGGCAC)	-6.206	TargetScan Mouse,TargetScan Human	High (predicted)	SERTAD2
hsa-miR-124-3p	miR-124-3p (and other miRNAs w/seed AAGGCAC)	-6.206	TargetScan Mouse,TargetScan Human	High (predicted),Moderate (predicted)	SERTAD4
hsa-miR-124-3p	miR-124-3p (and other miRNAs w/seed AAGGCAC)	-6.206	TargetScan Mouse,TargetScan Human	High (predicted)	SFT2D2
hsa-miR-124-3p	miR-124-3p (and other miRNAs w/seed AAGGCAC)	-6.206	TargetScan Mouse,TargetScan Human	High (predicted)	SGK1	Aldosterone Signaling in Epithelial Cells,ERK5 Signaling,Glucocorticoid Receptor Signaling,Huntington's Disease Signaling,Insulin Receptor Signaling,Pyridoxal 5'-phosphate Salvage Pathway,Salvage Pathways of Pyrimidine Ribonucleotides
hsa-miR-124-3p	miR-124-3p (and other miRNAs w/seed AAGGCAC)	-6.206	TargetScan Mouse,TargetScan Human	High (predicted),Moderate (predicted)	SGPP1	3-phosphoinositide Biosynthesis,3-phosphoinositide Degradation,D-myo-inositol (1,4,5,6)-Tetrakisphosphate Biosynthesis,D-myo-inositol (3,4,5,6)-tetrakisphosphate Biosynthesis,D-myo-inositol-5-phosphate Metabolism,Sphingosine and Sphingosine-1-phosphate Metabolism,Superpathway of Inositol Phosphate Compounds
hsa-miR-124-3p	miR-124-3p (and other miRNAs w/seed AAGGCAC)	-6.206	TargetScan Mouse,TargetScan Human	High (predicted),Moderate (predicted)	SH3PXD2A
hsa-miR-124-3p	miR-124-3p (and other miRNAs w/seed AAGGCAC)	-6.206	TargetScan Human	High (predicted)	SHC1	Actin Cytoskeleton Signaling,Acute Phase Response Signaling,Adrenomedullin signaling pathway,Androgen Signaling,Axonal Guidance Signaling,B Cell Receptor Signaling,Breast Cancer Regulation by Stathmin1,Cholecystokinin/Gastrin-mediated Signaling,CREB Signaling in Neurons,EGF Signaling,EIF2 Signaling,Endothelin-1 Signaling,Ephrin Receptor Signaling,ERB2-ERBB3 Signaling,ERBB Signaling,ERBB4 Signalin…
hsa-miR-124-3p	miR-124-3p (and other miRNAs w/seed AAGGCAC)	-6.206	TarBase,TargetScan Human,miRecords	Experimentally Observed,Moderate (predicted)	SHLD2
hsa-miR-124-3p	miR-124-3p (and other miRNAs w/seed AAGGCAC)	-6.206	TargetScan Mouse,TargetScan Human	High (predicted)	SHPK
hsa-miR-124-3p	miR-124-3p (and other miRNAs w/seed AAGGCAC)	-6.206	TargetScan Mouse,TargetScan Human	High (predicted)	SIX4	G-Protein Coupled Receptor Signaling
hsa-miR-124-3p	miR-124-3p (and other miRNAs w/seed AAGGCAC)	-6.206	TargetScan Mouse,TargetScan Human	High (predicted)	SLC10A7
hsa-miR-124-3p	miR-124-3p (and other miRNAs w/seed AAGGCAC)	-6.206	TarBase,TargetScan Human,miRecords	Experimentally Observed,Moderate (predicted)	SLC15A4	NOD1/2 Signaling Pathway
hsa-miR-124-3p	miR-124-3p (and other miRNAs w/seed AAGGCAC)	-6.206	TargetScan Mouse,TarBase,TargetScan Human,miRecords	Experimentally Observed,High (predicted)	SLC16A1	Myelination Signaling Pathway,Neurovascular Coupling Signaling Pathway,Tumor Microenvironment Pathway,White Adipose Tissue Browning Pathway
hsa-miR-124-3p	miR-124-3p (and other miRNAs w/seed AAGGCAC)	-6.206	TargetScan Mouse,TargetScan Human	High (predicted)	SLC16A13
hsa-miR-124-3p	miR-124-3p (and other miRNAs w/seed AAGGCAC)	-6.206	TargetScan Mouse,TarBase,TargetScan Human,miRecords	Experimentally Observed,High (predicted),Moderate (predicted)	SLC17A5
hsa-miR-124-3p	miR-124-3p (and other miRNAs w/seed AAGGCAC)	-6.206	TarBase,TargetScan Human,miRecords	Experimentally Observed,Moderate (predicted)	SLC22A5
hsa-miR-124-3p	miR-124-3p (and other miRNAs w/seed AAGGCAC)	-6.206	TargetScan Mouse,TarBase,TargetScan Human,miRecords	Experimentally Observed,High (predicted),Moderate (predicted)	SLC25A30
hsa-miR-124-3p	miR-124-3p (and other miRNAs w/seed AAGGCAC)	-6.206	TargetScan Mouse,TargetScan Human	High (predicted),Moderate (predicted)	SLC26A2
hsa-miR-124-3p	miR-124-3p (and other miRNAs w/seed AAGGCAC)	-6.206	TargetScan Mouse,TargetScan Human	High (predicted),Moderate (predicted)	SLC29A1	NAD Signaling Pathway
hsa-miR-124-3p	miR-124-3p (and other miRNAs w/seed AAGGCAC)	-6.206	TargetScan Human	High (predicted)	SLC30A2
hsa-miR-124-3p	miR-124-3p (and other miRNAs w/seed AAGGCAC)	-6.206	TargetScan Mouse,TarBase,TargetScan Human,miRecords	Experimentally Observed,High (predicted)	SLC30A7
hsa-miR-124-3p	miR-124-3p (and other miRNAs w/seed AAGGCAC)	-6.206	TargetScan Mouse,TargetScan Human	High (predicted)	SLC31A2
hsa-miR-124-3p	miR-124-3p (and other miRNAs w/seed AAGGCAC)	-6.206	TargetScan Mouse,TargetScan Human	High (predicted),Moderate (predicted)	SLC35F5
hsa-miR-124-3p	miR-124-3p (and other miRNAs w/seed AAGGCAC)	-6.206	TargetScan Mouse,TargetScan Human	High (predicted),Moderate (predicted)	SLC35G1
hsa-miR-124-3p	miR-124-3p (and other miRNAs w/seed AAGGCAC)	-6.206	TargetScan Mouse,TarBase,TargetScan Human,miRecords	Experimentally Observed,High (predicted)	SLC50A1
hsa-miR-124-3p	miR-124-3p (and other miRNAs w/seed AAGGCAC)	-6.206	TargetScan Mouse,TargetScan Human	High (predicted),Moderate (predicted)	SLC7A2
hsa-miR-124-3p	miR-124-3p (and other miRNAs w/seed AAGGCAC)	-6.206	TargetScan Mouse,TargetScan Human	High (predicted),Moderate (predicted)	SLC9A9
hsa-miR-124-3p	miR-124-3p (and other miRNAs w/seed AAGGCAC)	-6.206	TargetScan Mouse	High (predicted)	SLCO2A1	Neurovascular Coupling Signaling Pathway
hsa-miR-124-3p	miR-124-3p (and other miRNAs w/seed AAGGCAC)	-6.206	TargetScan Mouse,TargetScan Human	High (predicted)	SLITRK6
hsa-miR-124-3p	miR-124-3p (and other miRNAs w/seed AAGGCAC)	-6.206	TargetScan Mouse,TarBase,TargetScan Human,miRecords	Experimentally Observed,High (predicted)	SMAD5	Adipogenesis pathway,BMP signaling pathway,Cardiomyocyte Differentiation via BMP Receptors,Factors Promoting Cardiogenesis in Vertebrates,HIPPO signaling,Human Embryonic Stem Cell Pluripotency,ID1 Signaling Pathway,Iron homeostasis signaling pathway,MicroRNA Biogenesis Signaling Pathway,Molecular Mechanisms of Cancer,Mouse Embryonic Stem Cell Pluripotency,Myelination Signaling Pathway,Osteoarthri…
hsa-miR-124-3p	miR-124-3p (and other miRNAs w/seed AAGGCAC)	-6.206	TargetScan Mouse,TargetScan Human	High (predicted)	SMARCAD1	Transcriptional Regulatory Network in Embryonic Stem Cells
hsa-miR-124-3p	miR-124-3p (and other miRNAs w/seed AAGGCAC)	-6.206	TarBase,TargetScan Human,miRecords	Experimentally Observed,Moderate (predicted)	SMCO4
hsa-miR-124-3p	miR-124-3p (and other miRNAs w/seed AAGGCAC)	-6.206	TargetScan Mouse	High (predicted)	Smco4
hsa-miR-124-3p	miR-124-3p (and other miRNAs w/seed AAGGCAC)	-6.206	TargetScan Mouse	High (predicted)	SMIM45
hsa-miR-124-3p	miR-124-3p (and other miRNAs w/seed AAGGCAC)	-6.206	TargetScan Mouse,TargetScan Human	High (predicted)	SMOX	Dopamine Degradation,Dopamine Receptor Signaling,LPS/IL-1 Mediated Inhibition of RXR Function,Melatonin Degradation II,Noradrenaline and Adrenaline Degradation,Phenylalanine Degradation IV (Mammalian, via Side Chain),Polyamine Regulation in Colon Cancer,Putrescine Degradation III,Serotonin Degradation,Serotonin Receptor Signaling,Spermine and Spermidine Degradation I,Superpathway of Melatonin Deg…
hsa-miR-124-3p	miR-124-3p (and other miRNAs w/seed AAGGCAC)	-6.206	TargetScan Mouse,TarBase,TargetScan Human,miRecords	Experimentally Observed,High (predicted)	SNAI2	CSDE1 Signaling Pathway,Endocannabinoid Cancer Inhibition Pathway,Epithelial Adherens Junction Signaling,HOTAIR Regulatory Pathway,ILK Signaling,p53 Signaling,Regulation Of The Epithelial Mesenchymal Transition By Growth Factors Pathway,Regulation Of The Epithelial Mesenchymal Transition In Development Pathway,Regulation of the Epithelial-Mesenchymal Transition Pathway,Ribonucleotide Reductase Si…
hsa-miR-124-3p	miR-124-3p (and other miRNAs w/seed AAGGCAC)	-6.206	TargetScan Mouse	High (predicted)	SNAP23	SNARE Signaling Pathway
hsa-miR-124-3p	miR-124-3p (and other miRNAs w/seed AAGGCAC)	-6.206	TargetScan Mouse,TargetScan Human	High (predicted)	SNTA1	nNOS Signaling in Skeletal Muscle Cells
hsa-miR-124-3p	miR-124-3p (and other miRNAs w/seed AAGGCAC)	-6.206	TargetScan Mouse,TargetScan Human	High (predicted)	SNTB2	nNOS Signaling in Skeletal Muscle Cells
hsa-miR-124-3p	miR-124-3p (and other miRNAs w/seed AAGGCAC)	-6.206	TargetScan Mouse,TargetScan Human	High (predicted),Moderate (predicted)	SNX18
hsa-miR-124-3p	miR-124-3p (and other miRNAs w/seed AAGGCAC)	-6.206	TargetScan Human	High (predicted)	SORD	Sorbitol Degradation I
hsa-miR-124-3p	miR-124-3p (and other miRNAs w/seed AAGGCAC)	-6.206	TargetScan Mouse,TargetScan Human	High (predicted),Moderate (predicted)	SOX8	Myelination Signaling Pathway,WNT/β-catenin Signaling
hsa-miR-124-3p	miR-124-3p (and other miRNAs w/seed AAGGCAC)	-6.206	TargetScan Mouse,miRecords	Experimentally Observed,Moderate (predicted)	SOX9	Adipogenesis pathway,Osteoarthritis Pathway,WNT/β-catenin Signaling
hsa-miR-124-3p	miR-124-3p (and other miRNAs w/seed AAGGCAC)	-6.206	TargetScan Mouse,TarBase,TargetScan Human,miRecords	Experimentally Observed,Moderate (predicted)	SP1	Apelin Endothelial Signaling Pathway,Aryl Hydrocarbon Receptor Signaling,BAG2 Signaling Pathway,BER (Base Excision Repair) Pathway,DNA Methylation and Transcriptional Repression Signaling,ERB2-ERBB3 Signaling,Estrogen Receptor Signaling,Estrogen-Dependent Breast Cancer Signaling,FAK Signaling,Ferroptosis Signaling Pathway,Gap Junction Signaling,Hepatic Fibrosis Signaling Pathway,HER-2 Signaling i…
hsa-miR-124-3p	miR-124-3p (and other miRNAs w/seed AAGGCAC)	-6.206	TargetScan Human	High (predicted)	SPCS2	Insulin Secretion Signaling Pathway
hsa-miR-124-3p	miR-124-3p (and other miRNAs w/seed AAGGCAC)	-6.206	TarBase,TargetScan Human,miRecords	Experimentally Observed,Moderate (predicted)	SPDL1	Kinetochore Metaphase Signaling Pathway
hsa-miR-124-3p	miR-124-3p (and other miRNAs w/seed AAGGCAC)	-6.206	TargetScan Mouse,TargetScan Human	High (predicted)	SPOPL
hsa-miR-124-3p	miR-124-3p (and other miRNAs w/seed AAGGCAC)	-6.206	TargetScan Mouse,TargetScan Human	High (predicted),Moderate (predicted)	SPPL2A
hsa-miR-124-3p	miR-124-3p (and other miRNAs w/seed AAGGCAC)	-6.206	Ingenuity Expert Findings	Experimentally Observed	SQSTM1	Autophagy,FAT10 Signaling Pathway,Ferroptosis Signaling Pathway,NRF2-mediated Oxidative Stress Response,Senescence Pathway
hsa-miR-124-3p	miR-124-3p (and other miRNAs w/seed AAGGCAC)	-6.206	TargetScan Mouse,TargetScan Human	High (predicted),Moderate (predicted)	SRSF6
hsa-miR-124-3p	miR-124-3p (and other miRNAs w/seed AAGGCAC)	-6.206	TargetScan Human	High (predicted)	SSMEM1
hsa-miR-124-3p	miR-124-3p (and other miRNAs w/seed AAGGCAC)	-6.206	TargetScan Human	High (predicted)	STARD4
hsa-miR-124-3p	miR-124-3p (and other miRNAs w/seed AAGGCAC)	-6.206	Ingenuity Expert Findings	Experimentally Observed	STAT3	Acute Myeloid Leukemia Signaling,Acute Phase Response Signaling,BEX2 Signaling Pathway,Breast Cancer Regulation by Stathmin1,cAMP-mediated signaling,Cardiac Hypertrophy Signaling (Enhanced),CD40 Signaling,CDX Gastrointestinal Cancer Signaling Pathway,Chronic Myeloid Leukemia Signaling,CNTF Signaling,Colorectal Cancer Metastasis Signaling,Coronavirus Pathogenesis Pathway,EGF Signaling,Endocannabin…
hsa-miR-124-3p	miR-124-3p (and other miRNAs w/seed AAGGCAC)	-6.206	TargetScan Mouse,TargetScan Human	High (predicted)	STMND1
hsa-miR-124-3p	miR-124-3p (and other miRNAs w/seed AAGGCAC)	-6.206	TarBase,TargetScan Human,miRecords	Experimentally Observed,High (predicted)	STOM	Vitamin-C Transport
hsa-miR-124-3p	miR-124-3p (and other miRNAs w/seed AAGGCAC)	-6.206	TargetScan Mouse,TargetScan Human	High (predicted)	STT3A
hsa-miR-124-3p	miR-124-3p (and other miRNAs w/seed AAGGCAC)	-6.206	TarBase,TargetScan Human,miRecords	Experimentally Observed,High (predicted)	STX10
hsa-miR-124-3p	miR-124-3p (and other miRNAs w/seed AAGGCAC)	-6.206	TargetScan Mouse,TarBase,TargetScan Human,miRecords	Experimentally Observed,Moderate (predicted)	STX2
hsa-miR-124-3p	miR-124-3p (and other miRNAs w/seed AAGGCAC)	-6.206	TargetScan Mouse,TarBase,TargetScan Human,miRecords	Experimentally Observed,High (predicted),Moderate (predicted)	SUCLG2	4-aminobutyrate Degradation I,Glutamate Degradation III (via 4-aminobutyrate)
hsa-miR-124-3p	miR-124-3p (and other miRNAs w/seed AAGGCAC)	-6.206	TargetScan Mouse,TargetScan Human	High (predicted),Moderate (predicted)	SUCO
hsa-miR-124-3p	miR-124-3p (and other miRNAs w/seed AAGGCAC)	-6.206	TargetScan Mouse,TargetScan Human	High (predicted),Moderate (predicted)	SUMF1	CLEAR Signaling Pathway
hsa-miR-124-3p	miR-124-3p (and other miRNAs w/seed AAGGCAC)	-6.206	TargetScan Mouse,TarBase,TargetScan Human	Experimentally Observed,Moderate (predicted)	SURF4
hsa-miR-124-3p	miR-124-3p (and other miRNAs w/seed AAGGCAC)	-6.206	TargetScan Mouse,TargetScan Human	High (predicted)	SUSD6
hsa-miR-124-3p	miR-124-3p (and other miRNAs w/seed AAGGCAC)	-6.206	TarBase,miRecords	Experimentally Observed	SWAP70	BEX2 Signaling Pathway
hsa-miR-124-3p	miR-124-3p (and other miRNAs w/seed AAGGCAC)	-6.206	TarBase,miRecords	Experimentally Observed	SYCP1
hsa-miR-124-3p	miR-124-3p (and other miRNAs w/seed AAGGCAC)	-6.206	TarBase,miRecords	Experimentally Observed	SYNGR2
hsa-miR-124-3p	miR-124-3p (and other miRNAs w/seed AAGGCAC)	-6.206	TargetScan Mouse,TarBase,miRecords	Experimentally Observed,High (predicted)	SYPL1
hsa-miR-124-3p	miR-124-3p (and other miRNAs w/seed AAGGCAC)	-6.206	TargetScan Mouse,TargetScan Human	High (predicted),Moderate (predicted)	SYT14	SNARE Signaling Pathway,Synaptogenesis Signaling Pathway
hsa-miR-124-3p	miR-124-3p (and other miRNAs w/seed AAGGCAC)	-6.206	TargetScan Mouse,TarBase,TargetScan Human,miRecords	Experimentally Observed,High (predicted)	TARBP1
hsa-miR-124-3p	miR-124-3p (and other miRNAs w/seed AAGGCAC)	-6.206	TargetScan Mouse,TargetScan Human	High (predicted),Moderate (predicted)	TBX19
hsa-miR-124-3p	miR-124-3p (and other miRNAs w/seed AAGGCAC)	-6.206	TargetScan Human	High (predicted)	TBX22
hsa-miR-124-3p	miR-124-3p (and other miRNAs w/seed AAGGCAC)	-6.206	TargetScan Mouse	High (predicted),Moderate (predicted)	Tcl1b2 (includes others)
hsa-miR-124-3p	miR-124-3p (and other miRNAs w/seed AAGGCAC)	-6.206	TargetScan Human	High (predicted)	TCTA
hsa-miR-124-3p	miR-124-3p (and other miRNAs w/seed AAGGCAC)	-6.206	TargetScan Mouse	High (predicted)	Tdpoz1 (includes others)
hsa-miR-124-3p	miR-124-3p (and other miRNAs w/seed AAGGCAC)	-6.206	TargetScan Mouse,TarBase,TargetScan Human,miRecords	Experimentally Observed,High (predicted)	TEAD1	DNA Methylation and Transcriptional Repression Signaling,HIPPO signaling
hsa-miR-124-3p	miR-124-3p (and other miRNAs w/seed AAGGCAC)	-6.206	TargetScan Human	High (predicted)	TEX35
hsa-miR-124-3p	miR-124-3p (and other miRNAs w/seed AAGGCAC)	-6.206	TargetScan Mouse	High (predicted)	TF	Acute Phase Response Signaling,Clathrin-mediated Endocytosis Signaling,Ferroptosis Signaling Pathway,FXR/RXR Activation,Hepatic Fibrosis Signaling Pathway,HIF1α Signaling,Iron homeostasis signaling pathway,LXR/RXR Activation
hsa-miR-124-3p	miR-124-3p (and other miRNAs w/seed AAGGCAC)	-6.206	TargetScan Mouse,TargetScan Human	High (predicted)	TFEB	Autophagy,CLEAR Signaling Pathway
hsa-miR-124-3p	miR-124-3p (and other miRNAs w/seed AAGGCAC)	-6.206	TargetScan Mouse,TargetScan Human	High (predicted),Moderate (predicted)	THAP2
hsa-miR-124-3p	miR-124-3p (and other miRNAs w/seed AAGGCAC)	-6.206	TargetScan Mouse,TargetScan Human	High (predicted),Moderate (predicted)	THOP1	Neuroprotective Role of THOP1 in Alzheimer's Disease,Protein Ubiquitination Pathway
hsa-miR-124-3p	miR-124-3p (and other miRNAs w/seed AAGGCAC)	-6.206	TargetScan Mouse,TarBase,TargetScan Human,miRecords	Experimentally Observed,Moderate (predicted)	TJP2	Gap Junction Signaling,Hepatic Cholestasis,HIPPO signaling,Sertoli Cell-Sertoli Cell Junction Signaling,Tight Junction Signaling
hsa-miR-124-3p	miR-124-3p (and other miRNAs w/seed AAGGCAC)	-6.206	TargetScan Mouse,TarBase,TargetScan Human,miRecords	Experimentally Observed,High (predicted),Moderate (predicted)	TLCD3A
hsa-miR-124-3p	miR-124-3p (and other miRNAs w/seed AAGGCAC)	-6.206	TargetScan Mouse,TarBase,TargetScan Human,miRecords	Experimentally Observed,Moderate (predicted)	TLN1	Actin Cytoskeleton Signaling,Crosstalk between Dendritic Cells and Natural Killer Cells,ERK/MAPK Signaling,Fcγ Receptor-mediated Phagocytosis in Macrophages and Monocytes,GP6 Signaling Pathway,Integrin Signaling,Paxillin Signaling,Phagosome Formation,Regulation of Cellular Mechanics by Calpain Protease,Synaptogenesis Signaling Pathway
hsa-miR-124-3p	miR-124-3p (and other miRNAs w/seed AAGGCAC)	-6.206	TargetScan Mouse	High (predicted)	TM7SF2	Cholesterol Biosynthesis I,Cholesterol Biosynthesis II (via 24,25-dihydrolanosterol),Cholesterol Biosynthesis III (via Desmosterol),Superpathway of Cholesterol Biosynthesis,Zymosterol Biosynthesis
hsa-miR-124-3p	miR-124-3p (and other miRNAs w/seed AAGGCAC)	-6.206	TarBase,miRecords	Experimentally Observed	TMBIM1
hsa-miR-124-3p	miR-124-3p (and other miRNAs w/seed AAGGCAC)	-6.206	TargetScan Human	High (predicted)	TMC7
hsa-miR-124-3p	miR-124-3p (and other miRNAs w/seed AAGGCAC)	-6.206	TargetScan Mouse,TargetScan Human	High (predicted)	TMCO3
hsa-miR-124-3p	miR-124-3p (and other miRNAs w/seed AAGGCAC)	-6.206	TargetScan Mouse,TargetScan Human	High (predicted)	TMED1	IL-33 Signaling Pathway
hsa-miR-124-3p	miR-124-3p (and other miRNAs w/seed AAGGCAC)	-6.206	TargetScan Mouse,TargetScan Human	High (predicted)	TMEM104
hsa-miR-124-3p	miR-124-3p (and other miRNAs w/seed AAGGCAC)	-6.206	TargetScan Mouse,TarBase,TargetScan Human,miRecords	Experimentally Observed,High (predicted)	TMEM109
hsa-miR-124-3p	miR-124-3p (and other miRNAs w/seed AAGGCAC)	-6.206	TargetScan Human	High (predicted)	TMEM128
hsa-miR-124-3p	miR-124-3p (and other miRNAs w/seed AAGGCAC)	-6.206	TargetScan Human	High (predicted)	TMEM134
hsa-miR-124-3p	miR-124-3p (and other miRNAs w/seed AAGGCAC)	-6.206	TarBase,miRecords	Experimentally Observed	TMEM248
hsa-miR-124-3p	miR-124-3p (and other miRNAs w/seed AAGGCAC)	-6.206	TargetScan Mouse,TarBase,TargetScan Human,miRecords	Experimentally Observed,Moderate (predicted)	TMEM263
hsa-miR-124-3p	miR-124-3p (and other miRNAs w/seed AAGGCAC)	-6.206	TargetScan Human	High (predicted)	TMEM35B
hsa-miR-124-3p	miR-124-3p (and other miRNAs w/seed AAGGCAC)	-6.206	TargetScan Human	High (predicted)	TNFRSF11B	Acute Phase Response Signaling,Autophagy,Cardiac Hypertrophy Signaling (Enhanced),Ceramide Signaling,CLEAR Signaling Pathway,Dendritic Cell Maturation,FAT10 Cancer Signaling Pathway,Granulocyte Adhesion and Diapedesis,Hepatic Cholestasis,Hepatic Fibrosis / Hepatic Stellate Cell Activation,Hepatic Fibrosis Signaling Pathway,HMGB1 Signaling,ID1 Signaling Pathway,IL-17 Signaling,IL-6 Signaling,Immun…
hsa-miR-124-3p	miR-124-3p (and other miRNAs w/seed AAGGCAC)	-6.206	TarBase,miRecords	Experimentally Observed	TNFRSF21	Death Receptor Signaling,TEC Kinase Signaling
hsa-miR-124-3p	miR-124-3p (and other miRNAs w/seed AAGGCAC)	-6.206	TargetScan Mouse	High (predicted)	Tnfrsf22/Tnfrsf23
hsa-miR-124-3p	miR-124-3p (and other miRNAs w/seed AAGGCAC)	-6.206	TargetScan Mouse,TarBase,miRecords	Experimentally Observed,High (predicted)	TOM1L1
hsa-miR-124-3p	miR-124-3p (and other miRNAs w/seed AAGGCAC)	-6.206	TargetScan Mouse	High (predicted)	TOR1AIP2
hsa-miR-124-3p	miR-124-3p (and other miRNAs w/seed AAGGCAC)	-6.206	TargetScan Mouse,TargetScan Human	High (predicted)	TOR3A
hsa-miR-124-3p	miR-124-3p (and other miRNAs w/seed AAGGCAC)	-6.206	TargetScan Human	High (predicted)	TP53AIP1	p53 Signaling
hsa-miR-124-3p	miR-124-3p (and other miRNAs w/seed AAGGCAC)	-6.206	TargetScan Mouse,TargetScan Human	High (predicted),Moderate (predicted)	TRIB3	EIF2 Signaling,Endocannabinoid Cancer Inhibition Pathway
hsa-miR-124-3p	miR-124-3p (and other miRNAs w/seed AAGGCAC)	-6.206	TarBase,miRecords	Experimentally Observed	TRIM29	p53 Signaling
hsa-miR-124-3p	miR-124-3p (and other miRNAs w/seed AAGGCAC)	-6.206	TargetScan Human	High (predicted)	TRIM45
hsa-miR-124-3p	miR-124-3p (and other miRNAs w/seed AAGGCAC)	-6.206	TargetScan Human	High (predicted)	TRIM48
hsa-miR-124-3p	miR-124-3p (and other miRNAs w/seed AAGGCAC)	-6.206	TargetScan Human	High (predicted)	TRIM49/TRIM49C
hsa-miR-124-3p	miR-124-3p (and other miRNAs w/seed AAGGCAC)	-6.206	TargetScan Human	High (predicted)	TRIM49D1/TRIM49D2
hsa-miR-124-3p	miR-124-3p (and other miRNAs w/seed AAGGCAC)	-6.206	TargetScan Mouse	High (predicted)	TRIM55
hsa-miR-124-3p	miR-124-3p (and other miRNAs w/seed AAGGCAC)	-6.206	TarBase,miRecords	Experimentally Observed	TRIP11	Aryl Hydrocarbon Receptor Signaling
hsa-miR-124-3p	miR-124-3p (and other miRNAs w/seed AAGGCAC)	-6.206	TargetScan Mouse,TarBase,TargetScan Human,miRecords	Experimentally Observed,High (predicted)	TSC22D4
hsa-miR-124-3p	miR-124-3p (and other miRNAs w/seed AAGGCAC)	-6.206	TargetScan Mouse,TarBase,TargetScan Human,miRecords	Experimentally Observed,Moderate (predicted)	TSKU
hsa-miR-124-3p	miR-124-3p (and other miRNAs w/seed AAGGCAC)	-6.206	TargetScan Mouse,TargetScan Human,miRecords	Experimentally Observed,High (predicted)	TSPAN15
hsa-miR-124-3p	miR-124-3p (and other miRNAs w/seed AAGGCAC)	-6.206	TargetScan Mouse	High (predicted)	TST	Thiosulfate Disproportionation III (Rhodanese)
hsa-miR-124-3p	miR-124-3p (and other miRNAs w/seed AAGGCAC)	-6.206	TargetScan Mouse,TarBase,TargetScan Human	Experimentally Observed,High (predicted),Moderate (predicted)	TTC7A
hsa-miR-124-3p	miR-124-3p (and other miRNAs w/seed AAGGCAC)	-6.206	TargetScan Mouse,TargetScan Human	High (predicted)	TTL
hsa-miR-124-3p	miR-124-3p (and other miRNAs w/seed AAGGCAC)	-6.206	TargetScan Mouse,TargetScan Human	High (predicted)	TUB	G Protein Signaling Mediated by Tubby
hsa-miR-124-3p	miR-124-3p (and other miRNAs w/seed AAGGCAC)	-6.206	TargetScan Mouse	High (predicted)	TUBB4A	14-3-3-mediated Signaling,Axonal Guidance Signaling,Breast Cancer Regulation by Stathmin1,Coronavirus Replication Pathway,Gap Junction Signaling,Germ Cell-Sertoli Cell Junction Signaling,Phagosome Maturation,Remodeling of Epithelial Adherens Junctions,Sertoli Cell-Sertoli Cell Junction Signaling
hsa-miR-124-3p	miR-124-3p (and other miRNAs w/seed AAGGCAC)	-6.206	TarBase,miRecords	Experimentally Observed	TUBB6	14-3-3-mediated Signaling,Axonal Guidance Signaling,Breast Cancer Regulation by Stathmin1,Coronavirus Replication Pathway,Gap Junction Signaling,Germ Cell-Sertoli Cell Junction Signaling,Phagosome Maturation,Remodeling of Epithelial Adherens Junctions,Sertoli Cell-Sertoli Cell Junction Signaling
hsa-miR-124-3p	miR-124-3p (and other miRNAs w/seed AAGGCAC)	-6.206	TargetScan Mouse	High (predicted)	TVP23A
hsa-miR-124-3p	miR-124-3p (and other miRNAs w/seed AAGGCAC)	-6.206	TargetScan Mouse,TarBase,miRecords	Experimentally Observed,High (predicted)	TWIST2	Endocannabinoid Cancer Inhibition Pathway,HOTAIR Regulatory Pathway,Regulation of the Epithelial-Mesenchymal Transition Pathway
hsa-miR-124-3p	miR-124-3p (and other miRNAs w/seed AAGGCAC)	-6.206	TarBase,miRecords	Experimentally Observed	UHMK1	Breast Cancer Regulation by Stathmin1
hsa-miR-124-3p	miR-124-3p (and other miRNAs w/seed AAGGCAC)	-6.206	TarBase,miRecords	Experimentally Observed	UHRF1	DNA Methylation and Transcriptional Repression Signaling
hsa-miR-124-3p	miR-124-3p (and other miRNAs w/seed AAGGCAC)	-6.206	TargetScan Human	High (predicted)	UNC119B
hsa-miR-124-3p	miR-124-3p (and other miRNAs w/seed AAGGCAC)	-6.206	TargetScan Mouse,TargetScan Human	High (predicted),Moderate (predicted)	USP2	Protein Ubiquitination Pathway
hsa-miR-124-3p	miR-124-3p (and other miRNAs w/seed AAGGCAC)	-6.206	TargetScan Human	High (predicted)	USP41
hsa-miR-124-3p	miR-124-3p (and other miRNAs w/seed AAGGCAC)	-6.206	TargetScan Mouse,TargetScan Human	High (predicted),Moderate (predicted)	USP45	Protein Ubiquitination Pathway
hsa-miR-124-3p	miR-124-3p (and other miRNAs w/seed AAGGCAC)	-6.206	TarBase,TargetScan Human,miRecords	Experimentally Observed,Moderate (predicted)	USP48	Protein Ubiquitination Pathway
hsa-miR-124-3p	miR-124-3p (and other miRNAs w/seed AAGGCAC)	-6.206	TarBase,miRecords	Experimentally Observed	USP49	Protein Ubiquitination Pathway
hsa-miR-124-3p	miR-124-3p (and other miRNAs w/seed AAGGCAC)	-6.206	TargetScan Mouse,TarBase,TargetScan Human,miRecords	Experimentally Observed,High (predicted)	VAMP3	Fcγ Receptor-mediated Phagocytosis in Macrophages and Monocytes,Huntington's Disease Signaling,Insulin Secretion Signaling Pathway,Phagosome Maturation,SNARE Signaling Pathway,Synaptogenesis Signaling Pathway,Tight Junction Signaling
hsa-miR-124-3p	miR-124-3p (and other miRNAs w/seed AAGGCAC)	-6.206	TargetScan Mouse,TargetScan Human	High (predicted)	VAT1
hsa-miR-124-3p	miR-124-3p (and other miRNAs w/seed AAGGCAC)	-6.206	TargetScan Mouse,TargetScan Human	High (predicted)	VIM	14-3-3-mediated Signaling,CSDE1 Signaling Pathway,Endocannabinoid Cancer Inhibition Pathway,HIF1α Signaling,HOTAIR Regulatory Pathway,ID1 Signaling Pathway,ILK Signaling,MSP-RON Signaling In Cancer Cells Pathway,Pulmonary Fibrosis Idiopathic Signaling Pathway,Regulation Of The Epithelial Mesenchymal Transition By Growth Factors Pathway,Signaling by Rho Family GTPases,Wound Healing Signaling Pathw…
hsa-miR-124-3p	miR-124-3p (and other miRNAs w/seed AAGGCAC)	-6.206	TargetScan Mouse,TargetScan Human	High (predicted)	VPS35	CLEAR Signaling Pathway
hsa-miR-124-3p	miR-124-3p (and other miRNAs w/seed AAGGCAC)	-6.206	TargetScan Mouse,TarBase,TargetScan Human,miRecords	Experimentally Observed,High (predicted)	VPS37C	Mechanisms of Viral Exit from Host Cells,Phagosome Maturation
hsa-miR-124-3p	miR-124-3p (and other miRNAs w/seed AAGGCAC)	-6.206	TargetScan Human,miRecords	Experimentally Observed,Moderate (predicted)	VSNL1
hsa-miR-124-3p	miR-124-3p (and other miRNAs w/seed AAGGCAC)	-6.206	TargetScan Mouse,TargetScan Human	High (predicted),Moderate (predicted)	VSTM4
hsa-miR-124-3p	miR-124-3p (and other miRNAs w/seed AAGGCAC)	-6.206	TargetScan Mouse,TargetScan Human	High (predicted)	WASF2	Actin Cytoskeleton Signaling,PEDF Signaling,Phagosome Formation,RHOGDI Signaling
hsa-miR-124-3p	miR-124-3p (and other miRNAs w/seed AAGGCAC)	-6.206	TargetScan Mouse,TargetScan Human	High (predicted),Moderate (predicted)	WIPF2
hsa-miR-124-3p	miR-124-3p (and other miRNAs w/seed AAGGCAC)	-6.206	TargetScan Mouse	High (predicted)	WTAP
hsa-miR-124-3p	miR-124-3p (and other miRNAs w/seed AAGGCAC)	-6.206	TargetScan Mouse,TargetScan Human	High (predicted),Moderate (predicted)	XPO4
hsa-miR-124-3p	miR-124-3p (and other miRNAs w/seed AAGGCAC)	-6.206	TargetScan Mouse	High (predicted)	XRCC6	DNA Double-Strand Break Repair by Non-Homologous End Joining,Granzyme A Signaling,IL-12 Signaling and Production in Macrophages,Sirtuin Signaling Pathway,Telomere Extension by Telomerase
hsa-miR-124-3p	miR-124-3p (and other miRNAs w/seed AAGGCAC)	-6.206	TargetScan Mouse,TargetScan Human	High (predicted),Moderate (predicted)	YJU2B
hsa-miR-124-3p	miR-124-3p (and other miRNAs w/seed AAGGCAC)	-6.206	TargetScan Mouse,TarBase,TargetScan Human,miRecords	Experimentally Observed,Moderate (predicted)	ZBED3
hsa-miR-124-3p	miR-124-3p (and other miRNAs w/seed AAGGCAC)	-6.206	TargetScan Mouse	High (predicted)	ZBTB20
hsa-miR-124-3p	miR-124-3p (and other miRNAs w/seed AAGGCAC)	-6.206	TargetScan Mouse,TarBase,TargetScan Human,miRecords	Experimentally Observed,High (predicted),Moderate (predicted)	ZCCHC24
hsa-miR-124-3p	miR-124-3p (and other miRNAs w/seed AAGGCAC)	-6.206	TargetScan Human,miRecords	Experimentally Observed,Moderate (predicted)	ZFP36L2	Inhibition of ARE-Mediated mRNA Degradation Pathway
hsa-miR-124-3p	miR-124-3p (and other miRNAs w/seed AAGGCAC)	-6.206	TargetScan Mouse,TargetScan Human	High (predicted),Moderate (predicted)	ZKSCAN3	CLEAR Signaling Pathway
hsa-miR-124-3p	miR-124-3p (and other miRNAs w/seed AAGGCAC)	-6.206	TargetScan Human	High (predicted)	ZKSCAN4
hsa-miR-124-3p	miR-124-3p (and other miRNAs w/seed AAGGCAC)	-6.206	TargetScan Human	High (predicted)	ZKSCAN8
hsa-miR-124-3p	miR-124-3p (and other miRNAs w/seed AAGGCAC)	-6.206	TargetScan Mouse,TargetScan Human	High (predicted),Moderate (predicted)	ZNF219
hsa-miR-124-3p	miR-124-3p (and other miRNAs w/seed AAGGCAC)	-6.206	miRecords	Experimentally Observed	ZNF367
hsa-miR-124-3p	miR-124-3p (and other miRNAs w/seed AAGGCAC)	-6.206	TargetScan Mouse,TargetScan Human	High (predicted)	ZNF449
hsa-miR-124-3p	miR-124-3p (and other miRNAs w/seed AAGGCAC)	-6.206	TargetScan Human	High (predicted)	ZNF677
hsa-miR-124-3p	miR-124-3p (and other miRNAs w/seed AAGGCAC)	-6.206	TarBase,miRecords	Experimentally Observed	ZNF790
hsa-miR-124-3p	miR-124-3p (and other miRNAs w/seed AAGGCAC)	-6.206	TargetScan Mouse,TargetScan Human	High (predicted)	ZSCAN22
hsa-miR-124-3p	miR-124-3p (and other miRNAs w/seed AAGGCAC)	-6.206	TargetScan Human	High (predicted)	ZWINT	Kinetochore Metaphase Signaling Pathway
hsa-miR-2114-3p	miR-2114-3p (and other miRNAs w/seed GAGCCUC)	6.067	TargetScan Human	High (predicted)	AGTR2	Breast Cancer Regulation by Stathmin1,cAMP-mediated signaling,CREB Signaling in Neurons,FAK Signaling,G-Protein Coupled Receptor Signaling,Gαi Signaling,Phagosome Formation,Renin-Angiotensin Signaling,S100 Family Signaling Pathway
hsa-miR-2114-3p	miR-2114-3p (and other miRNAs w/seed GAGCCUC)	6.067	TargetScan Human	High (predicted)	APH1A	Amyloid Processing,ERBB4 Signaling,Mitochondrial Dysfunction,Molecular Mechanisms of Cancer,Myelination Signaling Pathway,Neuroinflammation Signaling Pathway,Notch Signaling,Regulation Of The Epithelial Mesenchymal Transition In Development Pathway,Regulation of the Epithelial-Mesenchymal Transition Pathway,Th1 and Th2 Activation Pathway,Th1 Pathway,Th2 Pathway
hsa-miR-2114-3p	miR-2114-3p (and other miRNAs w/seed GAGCCUC)	6.067	TargetScan Human	High (predicted)	APOBEC3C
hsa-miR-2114-3p	miR-2114-3p (and other miRNAs w/seed GAGCCUC)	6.067	TargetScan Human	High (predicted)	ARL11
hsa-miR-2114-3p	miR-2114-3p (and other miRNAs w/seed GAGCCUC)	6.067	TargetScan Human	High (predicted)	ARMC3
hsa-miR-2114-3p	miR-2114-3p (and other miRNAs w/seed GAGCCUC)	6.067	TargetScan Human	High (predicted)	ARSA
hsa-miR-2114-3p	miR-2114-3p (and other miRNAs w/seed GAGCCUC)	6.067	TargetScan Human	High (predicted)	B4GAT1	Melatonin Degradation I,Nicotine Degradation II,Nicotine Degradation III,Serotonin Degradation,Superpathway of Melatonin Degradation,Thyroid Hormone Metabolism II (via Conjugation and/or Degradation)
hsa-miR-2114-3p	miR-2114-3p (and other miRNAs w/seed GAGCCUC)	6.067	TargetScan Human	High (predicted)	BATF2
hsa-miR-2114-3p	miR-2114-3p (and other miRNAs w/seed GAGCCUC)	6.067	TargetScan Human	High (predicted)	BCCIP
hsa-miR-2114-3p	miR-2114-3p (and other miRNAs w/seed GAGCCUC)	6.067	TargetScan Human	High (predicted)	BMP6	Autophagy,Axonal Guidance Signaling,Basal Cell Carcinoma Signaling,BMP signaling pathway,Breast Cancer Regulation by Stathmin1,CDX Gastrointestinal Cancer Signaling Pathway,CLEAR Signaling Pathway,CREB Signaling in Neurons,Factors Promoting Cardiogenesis in Vertebrates,HIF1α Signaling,Human Embryonic Stem Cell Pluripotency,Iron homeostasis signaling pathway,MicroRNA Biogenesis Signaling Pathway,M…
hsa-miR-2114-3p	miR-2114-3p (and other miRNAs w/seed GAGCCUC)	6.067	TargetScan Human	High (predicted)	BRI3
hsa-miR-2114-3p	miR-2114-3p (and other miRNAs w/seed GAGCCUC)	6.067	TargetScan Human	High (predicted)	BTNL3
hsa-miR-2114-3p	miR-2114-3p (and other miRNAs w/seed GAGCCUC)	6.067	TargetScan Human	High (predicted)	C16orf96
hsa-miR-2114-3p	miR-2114-3p (and other miRNAs w/seed GAGCCUC)	6.067	TargetScan Human	High (predicted)	C1orf109
hsa-miR-2114-3p	miR-2114-3p (and other miRNAs w/seed GAGCCUC)	6.067	TargetScan Human	High (predicted)	C22orf42
hsa-miR-2114-3p	miR-2114-3p (and other miRNAs w/seed GAGCCUC)	6.067	TargetScan Human	High (predicted)	CBX3	ATM Signaling
hsa-miR-2114-3p	miR-2114-3p (and other miRNAs w/seed GAGCCUC)	6.067	TargetScan Human	High (predicted)	CCDC54
hsa-miR-2114-3p	miR-2114-3p (and other miRNAs w/seed GAGCCUC)	6.067	TargetScan Human	High (predicted)	CD83	Communication between Innate and Adaptive Immune Cells,Crosstalk between Dendritic Cells and Natural Killer Cells,Dendritic Cell Maturation,TREM1 Signaling
hsa-miR-2114-3p	miR-2114-3p (and other miRNAs w/seed GAGCCUC)	6.067	TargetScan Human	High (predicted)	CDC42SE1	CDC42 Signaling
hsa-miR-2114-3p	miR-2114-3p (and other miRNAs w/seed GAGCCUC)	6.067	TargetScan Human	High (predicted)	CEBPZOS
hsa-miR-2114-3p	miR-2114-3p (and other miRNAs w/seed GAGCCUC)	6.067	TargetScan Human	High (predicted)	CHRNA4	AMPK Signaling,Calcium Signaling,eNOS Signaling,ID1 Signaling Pathway
hsa-miR-2114-3p	miR-2114-3p (and other miRNAs w/seed GAGCCUC)	6.067	TargetScan Human	High (predicted)	CHRNE	AMPK Signaling,Calcium Signaling,eNOS Signaling,ID1 Signaling Pathway
hsa-miR-2114-3p	miR-2114-3p (and other miRNAs w/seed GAGCCUC)	6.067	TargetScan Human	High (predicted)	CMPK2	Pyrimidine Deoxyribonucleotides De Novo Biosynthesis I,Pyrimidine Ribonucleotides De Novo Biosynthesis,Pyrimidine Ribonucleotides Interconversion,Salvage Pathways of Pyrimidine Ribonucleotides
hsa-miR-2114-3p	miR-2114-3p (and other miRNAs w/seed GAGCCUC)	6.067	TargetScan Human	High (predicted)	COLEC11
hsa-miR-2114-3p	miR-2114-3p (and other miRNAs w/seed GAGCCUC)	6.067	TargetScan Human	High (predicted)	CTBS
hsa-miR-2114-3p	miR-2114-3p (and other miRNAs w/seed GAGCCUC)	6.067	TargetScan Human	High (predicted)	CTDNEP1
hsa-miR-2114-3p	miR-2114-3p (and other miRNAs w/seed GAGCCUC)	6.067	TargetScan Human	High (predicted)	CTXN2
hsa-miR-2114-3p	miR-2114-3p (and other miRNAs w/seed GAGCCUC)	6.067	TargetScan Human	High (predicted)	CYP2D6	Acetone Degradation I (to Methylglyoxal),Bupropion Degradation,Estrogen Biosynthesis,Histidine Degradation VI,LPS/IL-1 Mediated Inhibition of RXR Function,Melatonin Degradation I,Nicotine Degradation II,Nicotine Degradation III,NRF2-mediated Oxidative Stress Response,Oxidative Ethanol Degradation III,Pregnenolone Biosynthesis,Superpathway of Melatonin Degradation,Ubiquinol-10 Biosynthesis (Eukary…
hsa-miR-2114-3p	miR-2114-3p (and other miRNAs w/seed GAGCCUC)	6.067	TargetScan Human	High (predicted)	DCTN3
hsa-miR-2114-3p	miR-2114-3p (and other miRNAs w/seed GAGCCUC)	6.067	TargetScan Human	High (predicted)	DHRSX
hsa-miR-2114-3p	miR-2114-3p (and other miRNAs w/seed GAGCCUC)	6.067	TargetScan Human	High (predicted)	DMBX1
hsa-miR-2114-3p	miR-2114-3p (and other miRNAs w/seed GAGCCUC)	6.067	TargetScan Human	High (predicted)	DRAXIN
hsa-miR-2114-3p	miR-2114-3p (and other miRNAs w/seed GAGCCUC)	6.067	TargetScan Human	High (predicted)	E2F2	Bladder Cancer Signaling,Breast Cancer Regulation by Stathmin1,Cell Cycle Regulation by BTG Family Proteins,Cell Cycle: G1/S Checkpoint Regulation,Chronic Myeloid Leukemia Signaling,Coronavirus Pathogenesis Pathway,Cyclins and Cell Cycle Regulation,DNA Methylation and Transcriptional Repression Signaling,Estrogen-mediated S-phase Entry,Glioblastoma Multiforme Signaling,Glioma Signaling,Molecular …
hsa-miR-2114-3p	miR-2114-3p (and other miRNAs w/seed GAGCCUC)	6.067	TargetScan Human	High (predicted)	EDA	Airway Pathology in Chronic Obstructive Pulmonary Disease,Cardiac Hypertrophy Signaling (Enhanced),CDX Gastrointestinal Cancer Signaling Pathway,Erythropoietin Signaling Pathway,Hepatic Cholestasis,HMGB1 Signaling,IL-17 Signaling,Macrophage Classical Activation Signaling Pathway,Multiple Sclerosis Signaling Pathway,NOD1/2 Signaling Pathway,Pathogen Induced Cytokine Storm Signaling Pathway,Role Of…
hsa-miR-2114-3p	miR-2114-3p (and other miRNAs w/seed GAGCCUC)	6.067	TargetScan Human	High (predicted)	EHHADH	Fatty Acid β-oxidation I,Fatty Acid β-oxidation III (Unsaturated, Odd Number),Glutaryl-CoA Degradation,Isoleucine Degradation I,Tryptophan Degradation III (Eukaryotic),Valine Degradation I
hsa-miR-2114-3p	miR-2114-3p (and other miRNAs w/seed GAGCCUC)	6.067	TargetScan Human	High (predicted)	EMB
hsa-miR-2114-3p	miR-2114-3p (and other miRNAs w/seed GAGCCUC)	6.067	TargetScan Human	High (predicted)	FAM102B
hsa-miR-2114-3p	miR-2114-3p (and other miRNAs w/seed GAGCCUC)	6.067	TargetScan Human	High (predicted)	FAM104B
hsa-miR-2114-3p	miR-2114-3p (and other miRNAs w/seed GAGCCUC)	6.067	TargetScan Human	High (predicted)	FAM161B
hsa-miR-2114-3p	miR-2114-3p (and other miRNAs w/seed GAGCCUC)	6.067	TargetScan Human	High (predicted)	FAM171B
hsa-miR-2114-3p	miR-2114-3p (and other miRNAs w/seed GAGCCUC)	6.067	TargetScan Human	High (predicted)	FAM3A
hsa-miR-2114-3p	miR-2114-3p (and other miRNAs w/seed GAGCCUC)	6.067	TargetScan Human	High (predicted)	FANCL	Hereditary Breast Cancer Signaling,Role of BRCA1 in DNA Damage Response
hsa-miR-2114-3p	miR-2114-3p (and other miRNAs w/seed GAGCCUC)	6.067	TargetScan Human	High (predicted)	FOXE1
hsa-miR-2114-3p	miR-2114-3p (and other miRNAs w/seed GAGCCUC)	6.067	TargetScan Human	High (predicted)	FOXI1
hsa-miR-2114-3p	miR-2114-3p (and other miRNAs w/seed GAGCCUC)	6.067	TargetScan Human	High (predicted)	FZD9	Adipogenesis pathway,Axonal Guidance Signaling,Basal Cell Carcinoma Signaling,Breast Cancer Regulation by Stathmin1,Cardiac Hypertrophy Signaling (Enhanced),CDX Gastrointestinal Cancer Signaling Pathway,Chronic Myeloid Leukemia Signaling,Colorectal Cancer Metastasis Signaling,CREB Signaling in Neurons,Factors Promoting Cardiogenesis in Vertebrates,FAK Signaling,G-Protein Coupled Receptor Signalin…
hsa-miR-2114-3p	miR-2114-3p (and other miRNAs w/seed GAGCCUC)	6.067	TargetScan Human	High (predicted)	GAL3ST3
hsa-miR-2114-3p	miR-2114-3p (and other miRNAs w/seed GAGCCUC)	6.067	TargetScan Human	High (predicted)	GCSAM
hsa-miR-2114-3p	miR-2114-3p (and other miRNAs w/seed GAGCCUC)	6.067	TargetScan Human	High (predicted)	GJA5	Factors Promoting Cardiogenesis in Vertebrates,Gap Junction Signaling
hsa-miR-2114-3p	miR-2114-3p (and other miRNAs w/seed GAGCCUC)	6.067	TargetScan Human	High (predicted)	GJB2	Gap Junction Signaling,Vitamin-C Transport
hsa-miR-2114-3p	miR-2114-3p (and other miRNAs w/seed GAGCCUC)	6.067	TargetScan Human	High (predicted)	GLIPR2
hsa-miR-2114-3p	miR-2114-3p (and other miRNAs w/seed GAGCCUC)	6.067	TargetScan Human	High (predicted)	GOLGA2
hsa-miR-2114-3p	miR-2114-3p (and other miRNAs w/seed GAGCCUC)	6.067	TargetScan Human	High (predicted)	GPR26	Breast Cancer Regulation by Stathmin1,CREB Signaling in Neurons,FAK Signaling,G-Protein Coupled Receptor Signaling,Phagosome Formation,S100 Family Signaling Pathway
hsa-miR-2114-3p	miR-2114-3p (and other miRNAs w/seed GAGCCUC)	6.067	TargetScan Human	High (predicted)	GRAP
hsa-miR-2114-3p	miR-2114-3p (and other miRNAs w/seed GAGCCUC)	6.067	TargetScan Human	High (predicted)	HAO2
hsa-miR-2114-3p	miR-2114-3p (and other miRNAs w/seed GAGCCUC)	6.067	TargetScan Human	High (predicted)	HOXC8
hsa-miR-2114-3p	miR-2114-3p (and other miRNAs w/seed GAGCCUC)	6.067	TargetScan Human	High (predicted)	HPCAL4
hsa-miR-2114-3p	miR-2114-3p (and other miRNAs w/seed GAGCCUC)	6.067	TargetScan Human	High (predicted)	IER5
hsa-miR-2114-3p	miR-2114-3p (and other miRNAs w/seed GAGCCUC)	6.067	TargetScan Human	High (predicted)	IGLL1/IGLL5	Primary Immunodeficiency Signaling
hsa-miR-2114-3p	miR-2114-3p (and other miRNAs w/seed GAGCCUC)	6.067	TargetScan Human	High (predicted)	IGSF23
hsa-miR-2114-3p	miR-2114-3p (and other miRNAs w/seed GAGCCUC)	6.067	TargetScan Human	High (predicted)	JCHAIN	Allograft Rejection Signaling,Autoimmune Thyroid Disease Signaling,B Cell Receptor Signaling,Communication between Innate and Adaptive Immune Cells,Dendritic Cell Maturation,Hematopoiesis from Pluripotent Stem Cells,IL-12 Signaling and Production in Macrophages,Macrophage Alternative Activation Signaling Pathway,Neutrophil Extracellular Trap Signaling Pathway,Phagosome Formation,Phospholipase C S…
hsa-miR-2114-3p	miR-2114-3p (and other miRNAs w/seed GAGCCUC)	6.067	TargetScan Human	High (predicted)	KCNE2
hsa-miR-2114-3p	miR-2114-3p (and other miRNAs w/seed GAGCCUC)	6.067	TargetScan Human	High (predicted)	KCNE5
hsa-miR-2114-3p	miR-2114-3p (and other miRNAs w/seed GAGCCUC)	6.067	TargetScan Human	High (predicted)	KCNK10
hsa-miR-2114-3p	miR-2114-3p (and other miRNAs w/seed GAGCCUC)	6.067	TargetScan Human	High (predicted)	KCNK16
hsa-miR-2114-3p	miR-2114-3p (and other miRNAs w/seed GAGCCUC)	6.067	TargetScan Human	High (predicted)	KCNMB4	Aldosterone Signaling in Epithelial Cells,Neurovascular Coupling Signaling Pathway,Prolactin Signaling
hsa-miR-2114-3p	miR-2114-3p (and other miRNAs w/seed GAGCCUC)	6.067	TargetScan Human	High (predicted)	KCTD7
hsa-miR-2114-3p	miR-2114-3p (and other miRNAs w/seed GAGCCUC)	6.067	TargetScan Human	High (predicted)	KRT8	Glucocorticoid Receptor Signaling
hsa-miR-2114-3p	miR-2114-3p (and other miRNAs w/seed GAGCCUC)	6.067	TargetScan Human	High (predicted)	LBH
hsa-miR-2114-3p	miR-2114-3p (and other miRNAs w/seed GAGCCUC)	6.067	TargetScan Human	High (predicted)	LCE1C
hsa-miR-2114-3p	miR-2114-3p (and other miRNAs w/seed GAGCCUC)	6.067	TargetScan Human	High (predicted)	LHX5	Transcriptional Regulatory Network in Embryonic Stem Cells
hsa-miR-2114-3p	miR-2114-3p (and other miRNAs w/seed GAGCCUC)	6.067	TargetScan Human	High (predicted)	LINC01169
hsa-miR-2114-3p	miR-2114-3p (and other miRNAs w/seed GAGCCUC)	6.067	TargetScan Human	High (predicted)	LINC01387
hsa-miR-2114-3p	miR-2114-3p (and other miRNAs w/seed GAGCCUC)	6.067	TargetScan Human	High (predicted)	LINC01561
hsa-miR-2114-3p	miR-2114-3p (and other miRNAs w/seed GAGCCUC)	6.067	TargetScan Human	High (predicted)	LINC01999
hsa-miR-2114-3p	miR-2114-3p (and other miRNAs w/seed GAGCCUC)	6.067	TargetScan Human	High (predicted)	LINC02169
hsa-miR-2114-3p	miR-2114-3p (and other miRNAs w/seed GAGCCUC)	6.067	TargetScan Human	High (predicted)	LINC02213
hsa-miR-2114-3p	miR-2114-3p (and other miRNAs w/seed GAGCCUC)	6.067	TargetScan Human	High (predicted)	LL22NC03-63E9.3
hsa-miR-2114-3p	miR-2114-3p (and other miRNAs w/seed GAGCCUC)	6.067	TargetScan Human	High (predicted)	LRRC75B
hsa-miR-2114-3p	miR-2114-3p (and other miRNAs w/seed GAGCCUC)	6.067	TargetScan Human	High (predicted)	LRTM2
hsa-miR-2114-3p	miR-2114-3p (and other miRNAs w/seed GAGCCUC)	6.067	TargetScan Human	High (predicted)	LYSMD1
hsa-miR-2114-3p	miR-2114-3p (and other miRNAs w/seed GAGCCUC)	6.067	TargetScan Human	High (predicted)	MANBAL
hsa-miR-2114-3p	miR-2114-3p (and other miRNAs w/seed GAGCCUC)	6.067	TargetScan Human	High (predicted)	MAPK13	4-1BB Signaling in T Lymphocytes,Acute Phase Response Signaling,Adrenomedullin signaling pathway,AMPK Signaling,Amyloid Processing,Antioxidant Action of Vitamin C,Apelin Adipocyte Signaling Pathway,Apelin Cardiomyocyte Signaling Pathway,April Mediated Signaling,ATM Signaling,B Cell Activating Factor Signaling,B Cell Receptor Signaling,BMP signaling pathway,Cardiac Hypertrophy Signaling,Cardiac Hy…
hsa-miR-2114-3p	miR-2114-3p (and other miRNAs w/seed GAGCCUC)	6.067	TargetScan Human	High (predicted)	MBOAT7	CDP-diacylglycerol Biosynthesis I,Phosphatidylglycerol Biosynthesis II (Non-plastidic),Stearate Biosynthesis I (Animals),Triacylglycerol Biosynthesis
hsa-miR-2114-3p	miR-2114-3p (and other miRNAs w/seed GAGCCUC)	6.067	TargetScan Human	High (predicted)	MCRS1	PTEN Signaling
hsa-miR-2114-3p	miR-2114-3p (and other miRNAs w/seed GAGCCUC)	6.067	TargetScan Human	High (predicted)	MGLL	Endocannabinoid Developing Neuron Pathway,Endocannabinoid Neuronal Synapse Pathway,Triacylglycerol Degradation
hsa-miR-2114-3p	miR-2114-3p (and other miRNAs w/seed GAGCCUC)	6.067	TargetScan Human	High (predicted)	MMAB
hsa-miR-2114-3p	miR-2114-3p (and other miRNAs w/seed GAGCCUC)	6.067	TargetScan Human	High (predicted)	MRM1
hsa-miR-2114-3p	miR-2114-3p (and other miRNAs w/seed GAGCCUC)	6.067	TargetScan Human	High (predicted)	MTFP1
hsa-miR-2114-3p	miR-2114-3p (and other miRNAs w/seed GAGCCUC)	6.067	TargetScan Human	High (predicted)	MTG1
hsa-miR-2114-3p	miR-2114-3p (and other miRNAs w/seed GAGCCUC)	6.067	TargetScan Human	High (predicted)	N4BP3
hsa-miR-2114-3p	miR-2114-3p (and other miRNAs w/seed GAGCCUC)	6.067	TargetScan Human	High (predicted)	NAAA	Anandamide Degradation,Ceramide Degradation,Sphingosine and Sphingosine-1-phosphate Metabolism,Sphingosine-1-phosphate Signaling
hsa-miR-2114-3p	miR-2114-3p (and other miRNAs w/seed GAGCCUC)	6.067	TargetScan Human	High (predicted)	NCBP2
hsa-miR-2114-3p	miR-2114-3p (and other miRNAs w/seed GAGCCUC)	6.067	TargetScan Human	High (predicted)	NCR3LG1
hsa-miR-2114-3p	miR-2114-3p (and other miRNAs w/seed GAGCCUC)	6.067	TargetScan Human	High (predicted)	NDP	PCP (Planar Cell Polarity) Pathway
hsa-miR-2114-3p	miR-2114-3p (and other miRNAs w/seed GAGCCUC)	6.067	TargetScan Human	High (predicted)	NDUFC2-KCTD14
hsa-miR-2114-3p	miR-2114-3p (and other miRNAs w/seed GAGCCUC)	6.067	TargetScan Human	High (predicted)	NODAL	Factors Promoting Cardiogenesis in Vertebrates,Human Embryonic Stem Cell Pluripotency,TGF-β Signaling
hsa-miR-2114-3p	miR-2114-3p (and other miRNAs w/seed GAGCCUC)	6.067	TargetScan Human	High (predicted)	NSMF
hsa-miR-2114-3p	miR-2114-3p (and other miRNAs w/seed GAGCCUC)	6.067	TargetScan Human	High (predicted)	PCSK2	Insulin Secretion Signaling Pathway
hsa-miR-2114-3p	miR-2114-3p (and other miRNAs w/seed GAGCCUC)	6.067	TargetScan Human	High (predicted)	PDRG1
hsa-miR-2114-3p	miR-2114-3p (and other miRNAs w/seed GAGCCUC)	6.067	TargetScan Human	High (predicted)	PDZK1IP1
hsa-miR-2114-3p	miR-2114-3p (and other miRNAs w/seed GAGCCUC)	6.067	TargetScan Human	High (predicted)	PHYKPL
hsa-miR-2114-3p	miR-2114-3p (and other miRNAs w/seed GAGCCUC)	6.067	TargetScan Human	High (predicted)	PIAS3	JAK/STAT Signaling,Role of JAK family kinases in IL-6-type Cytokine Signaling,Small Cell Lung Cancer Signaling,STAT3 Pathway
hsa-miR-2114-3p	miR-2114-3p (and other miRNAs w/seed GAGCCUC)	6.067	TargetScan Human	High (predicted)	PIP5KL1	3-phosphoinositide Biosynthesis,Aldosterone Signaling in Epithelial Cells,D-myo-inositol (1,4,5)-Trisphosphate Biosynthesis,Phagosome Formation,RAC Signaling,Regulation of Actin-based Motility by Rho,RHOA Signaling,RHOGDI Signaling,Signaling by Rho Family GTPases,Superpathway of Inositol Phosphate Compounds
hsa-miR-2114-3p	miR-2114-3p (and other miRNAs w/seed GAGCCUC)	6.067	TargetScan Human	High (predicted)	PLP1	Multiple Sclerosis Signaling Pathway,Myelination Signaling Pathway
hsa-miR-2114-3p	miR-2114-3p (and other miRNAs w/seed GAGCCUC)	6.067	TargetScan Human	High (predicted)	POLD4	NER (Nucleotide Excision Repair, Enhanced Pathway)
hsa-miR-2114-3p	miR-2114-3p (and other miRNAs w/seed GAGCCUC)	6.067	TargetScan Human	High (predicted)	PP12613
hsa-miR-2114-3p	miR-2114-3p (and other miRNAs w/seed GAGCCUC)	6.067	TargetScan Human	High (predicted)	PPEF1
hsa-miR-2114-3p	miR-2114-3p (and other miRNAs w/seed GAGCCUC)	6.067	TargetScan Human	High (predicted)	PROSER3
hsa-miR-2114-3p	miR-2114-3p (and other miRNAs w/seed GAGCCUC)	6.067	TargetScan Human	High (predicted)	PRX
hsa-miR-2114-3p	miR-2114-3p (and other miRNAs w/seed GAGCCUC)	6.067	TargetScan Human	High (predicted)	PSMC3IP
hsa-miR-2114-3p	miR-2114-3p (and other miRNAs w/seed GAGCCUC)	6.067	TargetScan Human	High (predicted)	PSMG4
hsa-miR-2114-3p	miR-2114-3p (and other miRNAs w/seed GAGCCUC)	6.067	TargetScan Human	High (predicted)	RAB37
hsa-miR-2114-3p	miR-2114-3p (and other miRNAs w/seed GAGCCUC)	6.067	TargetScan Human	High (predicted)	RAB3B	TR/RXR Activation
hsa-miR-2114-3p	miR-2114-3p (and other miRNAs w/seed GAGCCUC)	6.067	TargetScan Human	High (predicted)	RAMP3	Adrenomedullin signaling pathway
hsa-miR-2114-3p	miR-2114-3p (and other miRNAs w/seed GAGCCUC)	6.067	TargetScan Human	High (predicted)	RD3
hsa-miR-2114-3p	miR-2114-3p (and other miRNAs w/seed GAGCCUC)	6.067	TargetScan Human	High (predicted)	RDH12	RAR Activation,Retinoate Biosynthesis I,Retinol Biosynthesis,The Visual Cycle
hsa-miR-2114-3p	miR-2114-3p (and other miRNAs w/seed GAGCCUC)	6.067	TargetScan Human	High (predicted)	RECQL
hsa-miR-2114-3p	miR-2114-3p (and other miRNAs w/seed GAGCCUC)	6.067	TargetScan Human	High (predicted)	RIC3
hsa-miR-2114-3p	miR-2114-3p (and other miRNAs w/seed GAGCCUC)	6.067	TargetScan Human	High (predicted)	RP11_108K148
hsa-miR-2114-3p	miR-2114-3p (and other miRNAs w/seed GAGCCUC)	6.067	TargetScan Human	High (predicted)	RP4_539M619
hsa-miR-2114-3p	miR-2114-3p (and other miRNAs w/seed GAGCCUC)	6.067	TargetScan Human	High (predicted)	RPL37	EIF2 Signaling
hsa-miR-2114-3p	miR-2114-3p (and other miRNAs w/seed GAGCCUC)	6.067	TargetScan Human	High (predicted)	RTN4RL1
hsa-miR-2114-3p	miR-2114-3p (and other miRNAs w/seed GAGCCUC)	6.067	TargetScan Human	High (predicted)	S100A14	S100 Family Signaling Pathway
hsa-miR-2114-3p	miR-2114-3p (and other miRNAs w/seed GAGCCUC)	6.067	TargetScan Human	High (predicted)	S100A3	S100 Family Signaling Pathway
hsa-miR-2114-3p	miR-2114-3p (and other miRNAs w/seed GAGCCUC)	6.067	TargetScan Human	High (predicted)	S100A7A	S100 Family Signaling Pathway
hsa-miR-2114-3p	miR-2114-3p (and other miRNAs w/seed GAGCCUC)	6.067	TargetScan Human	High (predicted)	SC5D	Cholesterol Biosynthesis I,Cholesterol Biosynthesis II (via 24,25-dihydrolanosterol),Cholesterol Biosynthesis III (via Desmosterol),Superpathway of Cholesterol Biosynthesis
hsa-miR-2114-3p	miR-2114-3p (and other miRNAs w/seed GAGCCUC)	6.067	TargetScan Human	High (predicted)	SH3D21
hsa-miR-2114-3p	miR-2114-3p (and other miRNAs w/seed GAGCCUC)	6.067	TargetScan Human	High (predicted)	SIGLEC1
hsa-miR-2114-3p	miR-2114-3p (and other miRNAs w/seed GAGCCUC)	6.067	TargetScan Human	High (predicted)	SIGLEC15
hsa-miR-2114-3p	miR-2114-3p (and other miRNAs w/seed GAGCCUC)	6.067	TargetScan Human	High (predicted)	SIRPG
hsa-miR-2114-3p	miR-2114-3p (and other miRNAs w/seed GAGCCUC)	6.067	TargetScan Human	High (predicted)	SIX5
hsa-miR-2114-3p	miR-2114-3p (and other miRNAs w/seed GAGCCUC)	6.067	TargetScan Human	High (predicted)	SLC29A1	NAD Signaling Pathway
hsa-miR-2114-3p	miR-2114-3p (and other miRNAs w/seed GAGCCUC)	6.067	TargetScan Human	High (predicted)	SMCP
hsa-miR-2114-3p	miR-2114-3p (and other miRNAs w/seed GAGCCUC)	6.067	TargetScan Human	High (predicted)	SMPD3	Ceramide Signaling,Endocannabinoid Cancer Inhibition Pathway,NGF Signaling,Sphingomyelin Metabolism,Sphingosine-1-phosphate Signaling,Type II Diabetes Mellitus Signaling,UVA-Induced MAPK Signaling,UVC-Induced MAPK Signaling
hsa-miR-2114-3p	miR-2114-3p (and other miRNAs w/seed GAGCCUC)	6.067	TargetScan Human	High (predicted)	SNX21
hsa-miR-2114-3p	miR-2114-3p (and other miRNAs w/seed GAGCCUC)	6.067	TargetScan Human	High (predicted)	SNX22
hsa-miR-2114-3p	miR-2114-3p (and other miRNAs w/seed GAGCCUC)	6.067	TargetScan Human	High (predicted)	SORD	Sorbitol Degradation I
hsa-miR-2114-3p	miR-2114-3p (and other miRNAs w/seed GAGCCUC)	6.067	TargetScan Human	High (predicted)	SPARC
hsa-miR-2114-3p	miR-2114-3p (and other miRNAs w/seed GAGCCUC)	6.067	TargetScan Human	High (predicted)	SPATC1
hsa-miR-2114-3p	miR-2114-3p (and other miRNAs w/seed GAGCCUC)	6.067	TargetScan Human	High (predicted)	SPATS2L
hsa-miR-2114-3p	miR-2114-3p (and other miRNAs w/seed GAGCCUC)	6.067	TargetScan Human	High (predicted)	SSC4D
hsa-miR-2114-3p	miR-2114-3p (and other miRNAs w/seed GAGCCUC)	6.067	TargetScan Human	High (predicted)	STIM1	AMPK Signaling,Gustation Pathway,Neurovascular Coupling Signaling Pathway,Neutrophil Extracellular Trap Signaling Pathway,Polyamine Regulation in Colon Cancer,Systemic Lupus Erythematosus In T Cell Signaling Pathway
hsa-miR-2114-3p	miR-2114-3p (and other miRNAs w/seed GAGCCUC)	6.067	TargetScan Human	High (predicted)	STK32A
hsa-miR-2114-3p	miR-2114-3p (and other miRNAs w/seed GAGCCUC)	6.067	TargetScan Human	High (predicted)	STK4	CLEAR Signaling Pathway,Epithelial Adherens Junction Signaling,HIPPO signaling,Non-Small Cell Lung Cancer Signaling
hsa-miR-2114-3p	miR-2114-3p (and other miRNAs w/seed GAGCCUC)	6.067	TargetScan Human	High (predicted)	STX17	Autophagy
hsa-miR-2114-3p	miR-2114-3p (and other miRNAs w/seed GAGCCUC)	6.067	TargetScan Human	High (predicted)	SULT1A2	Chondroitin Sulfate Biosynthesis,Chondroitin Sulfate Biosynthesis (Late Stages),Dermatan Sulfate Biosynthesis,Dermatan Sulfate Biosynthesis (Late Stages),Dopamine Degradation,Heparan Sulfate Biosynthesis,Heparan Sulfate Biosynthesis (Late Stages),LPS/IL-1 Mediated Inhibition of RXR Function,Melatonin Degradation I,Serotonin Degradation,Superpathway of Melatonin Degradation,Thyroid Hormone Metabol…
hsa-miR-2114-3p	miR-2114-3p (and other miRNAs w/seed GAGCCUC)	6.067	TargetScan Human	High (predicted)	SYT2	SNARE Signaling Pathway,Synaptogenesis Signaling Pathway,TR/RXR Activation
hsa-miR-2114-3p	miR-2114-3p (and other miRNAs w/seed GAGCCUC)	6.067	TargetScan Human	High (predicted)	TACO1
hsa-miR-2114-3p	miR-2114-3p (and other miRNAs w/seed GAGCCUC)	6.067	TargetScan Human	High (predicted)	TAX1BP3
hsa-miR-2114-3p	miR-2114-3p (and other miRNAs w/seed GAGCCUC)	6.067	TargetScan Human	High (predicted)	TDRKH
hsa-miR-2114-3p	miR-2114-3p (and other miRNAs w/seed GAGCCUC)	6.067	TargetScan Human	High (predicted)	TEAD1	DNA Methylation and Transcriptional Repression Signaling,HIPPO signaling
hsa-miR-2114-3p	miR-2114-3p (and other miRNAs w/seed GAGCCUC)	6.067	TargetScan Human	High (predicted)	TMEM119
hsa-miR-2114-3p	miR-2114-3p (and other miRNAs w/seed GAGCCUC)	6.067	TargetScan Human	High (predicted)	TMEM154
hsa-miR-2114-3p	miR-2114-3p (and other miRNAs w/seed GAGCCUC)	6.067	TargetScan Human	High (predicted)	TMEM167B
hsa-miR-2114-3p	miR-2114-3p (and other miRNAs w/seed GAGCCUC)	6.067	TargetScan Human	High (predicted)	TMEM51
hsa-miR-2114-3p	miR-2114-3p (and other miRNAs w/seed GAGCCUC)	6.067	TargetScan Human	High (predicted)	TNFRSF1B	Acute Phase Response Signaling,Apoptosis Signaling,Autophagy,Cardiac Hypertrophy Signaling (Enhanced),Ceramide Signaling,CLEAR Signaling Pathway,Crosstalk between Dendritic Cells and Natural Killer Cells,Death Receptor Signaling,Dendritic Cell Maturation,FAT10 Cancer Signaling Pathway,Granulocyte Adhesion and Diapedesis,Hepatic Cholestasis,Hepatic Fibrosis / Hepatic Stellate Cell Activation,Hepat…
hsa-miR-2114-3p	miR-2114-3p (and other miRNAs w/seed GAGCCUC)	6.067	TargetScan Human	High (predicted)	TPPP3
hsa-miR-2114-3p	miR-2114-3p (and other miRNAs w/seed GAGCCUC)	6.067	TargetScan Human	High (predicted)	TPST2
hsa-miR-2114-3p	miR-2114-3p (and other miRNAs w/seed GAGCCUC)	6.067	TargetScan Human	High (predicted)	TRABD2A
hsa-miR-2114-3p	miR-2114-3p (and other miRNAs w/seed GAGCCUC)	6.067	TargetScan Human	High (predicted)	TRMT12
hsa-miR-2114-3p	miR-2114-3p (and other miRNAs w/seed GAGCCUC)	6.067	TargetScan Human	High (predicted)	TTLL9
hsa-miR-2114-3p	miR-2114-3p (and other miRNAs w/seed GAGCCUC)	6.067	TargetScan Human	High (predicted)	TXLNA
hsa-miR-2114-3p	miR-2114-3p (and other miRNAs w/seed GAGCCUC)	6.067	TargetScan Human	High (predicted)	UBBP4
hsa-miR-2114-3p	miR-2114-3p (and other miRNAs w/seed GAGCCUC)	6.067	TargetScan Human	High (predicted)	UNC5B	Axonal Guidance Signaling,Netrin Signaling
hsa-miR-2114-3p	miR-2114-3p (and other miRNAs w/seed GAGCCUC)	6.067	TargetScan Human	High (predicted)	URM1
hsa-miR-2114-3p	miR-2114-3p (and other miRNAs w/seed GAGCCUC)	6.067	TargetScan Human	High (predicted)	VAMP1
hsa-miR-2114-3p	miR-2114-3p (and other miRNAs w/seed GAGCCUC)	6.067	TargetScan Human	High (predicted)	VAMP2	Huntington's Disease Signaling,Insulin Receptor Signaling,Insulin Secretion Signaling Pathway,Phagosome Maturation,SNARE Signaling Pathway,Synaptogenesis Signaling Pathway,Tight Junction Signaling
hsa-miR-2114-3p	miR-2114-3p (and other miRNAs w/seed GAGCCUC)	6.067	TargetScan Human	High (predicted)	VGLL2
hsa-miR-2114-3p	miR-2114-3p (and other miRNAs w/seed GAGCCUC)	6.067	TargetScan Human	High (predicted)	VPS26B
hsa-miR-2114-3p	miR-2114-3p (and other miRNAs w/seed GAGCCUC)	6.067	TargetScan Human	High (predicted)	XKR3
hsa-miR-2114-3p	miR-2114-3p (and other miRNAs w/seed GAGCCUC)	6.067	TargetScan Human	High (predicted)	ZFP41
hsa-miR-2114-3p	miR-2114-3p (and other miRNAs w/seed GAGCCUC)	6.067	TargetScan Human	High (predicted)	ZMAT5	Systemic Lupus Erythematosus Signaling
hsa-miR-2114-3p	miR-2114-3p (and other miRNAs w/seed GAGCCUC)	6.067	TargetScan Human	High (predicted)	ZNF280D
hsa-miR-2114-3p	miR-2114-3p (and other miRNAs w/seed GAGCCUC)	6.067	TargetScan Human	High (predicted)	ZNF319
hsa-miR-2114-3p	miR-2114-3p (and other miRNAs w/seed GAGCCUC)	6.067	TargetScan Human	High (predicted)	ZNF675
hsa-miR-2114-5p	miR-2114-5p (miRNAs w/seed AGUCCCU)	3.171	TargetScan Human	High (predicted)	BCL2L2
hsa-miR-2114-5p	miR-2114-5p (miRNAs w/seed AGUCCCU)	3.171	TargetScan Human	High (predicted)	BRICD5
hsa-miR-2114-5p	miR-2114-5p (miRNAs w/seed AGUCCCU)	3.171	TargetScan Human	High (predicted)	C5orf64
hsa-miR-2114-5p	miR-2114-5p (miRNAs w/seed AGUCCCU)	3.171	TargetScan Human	High (predicted)	CCR10	Agranulocyte Adhesion and Diapedesis,Breast Cancer Regulation by Stathmin1,CREB Signaling in Neurons,FAK Signaling,G-Protein Coupled Receptor Signaling,Granulocyte Adhesion and Diapedesis,Phagosome Formation,S100 Family Signaling Pathway
hsa-miR-2114-5p	miR-2114-5p (miRNAs w/seed AGUCCCU)	3.171	TargetScan Human	High (predicted)	CEP44
hsa-miR-2114-5p	miR-2114-5p (miRNAs w/seed AGUCCCU)	3.171	TargetScan Human	High (predicted)	COX4I1	HER-2 Signaling in Breast Cancer,Mitochondrial Dysfunction,Oxidative Phosphorylation
hsa-miR-2114-5p	miR-2114-5p (miRNAs w/seed AGUCCCU)	3.171	TargetScan Human	High (predicted)	CXADR	Virus Entry via Endocytic Pathways
hsa-miR-2114-5p	miR-2114-5p (miRNAs w/seed AGUCCCU)	3.171	TargetScan Human	High (predicted)	CXCR6	Agranulocyte Adhesion and Diapedesis,Breast Cancer Regulation by Stathmin1,CREB Signaling in Neurons,FAK Signaling,G-Protein Coupled Receptor Signaling,Granulocyte Adhesion and Diapedesis,Phagosome Formation,S100 Family Signaling Pathway,Th1 and Th2 Activation Pathway,Th2 Pathway
hsa-miR-2114-5p	miR-2114-5p (miRNAs w/seed AGUCCCU)	3.171	TargetScan Human	High (predicted)	CYB561D1
hsa-miR-2114-5p	miR-2114-5p (miRNAs w/seed AGUCCCU)	3.171	TargetScan Human	High (predicted)	CYFIP1	Actin Cytoskeleton Signaling,RAC Signaling,Signaling by Rho Family GTPases
hsa-miR-2114-5p	miR-2114-5p (miRNAs w/seed AGUCCCU)	3.171	TargetScan Human	High (predicted)	CYP27A1	Bile Acid Biosynthesis, Neutral Pathway,FXR/RXR Activation,Hepatic Cholestasis,Pregnenolone Biosynthesis
hsa-miR-2114-5p	miR-2114-5p (miRNAs w/seed AGUCCCU)	3.171	TargetScan Human	High (predicted)	DHFR2	dTMP De Novo Biosynthesis
hsa-miR-2114-5p	miR-2114-5p (miRNAs w/seed AGUCCCU)	3.171	TargetScan Human	High (predicted)	DNAH10OS
hsa-miR-2114-5p	miR-2114-5p (miRNAs w/seed AGUCCCU)	3.171	TargetScan Human	High (predicted)	DSC1
hsa-miR-2114-5p	miR-2114-5p (miRNAs w/seed AGUCCCU)	3.171	TargetScan Human	High (predicted)	EBF3
hsa-miR-2114-5p	miR-2114-5p (miRNAs w/seed AGUCCCU)	3.171	TargetScan Human	High (predicted)	EFS
hsa-miR-2114-5p	miR-2114-5p (miRNAs w/seed AGUCCCU)	3.171	TargetScan Human	High (predicted)	EIF2S3	EIF2 Signaling,Insulin Secretion Signaling Pathway,Regulation of eIF4 and p70S6K Signaling,VEGF Signaling
hsa-miR-2114-5p	miR-2114-5p (miRNAs w/seed AGUCCCU)	3.171	TargetScan Human	High (predicted)	EIF4A1	Chaperone Mediated Autophagy Signaling Pathway,EIF2 Signaling,Insulin Secretion Signaling Pathway,mTOR Signaling,Regulation of eIF4 and p70S6K Signaling
hsa-miR-2114-5p	miR-2114-5p (miRNAs w/seed AGUCCCU)	3.171	TargetScan Human	High (predicted)	ELP5
hsa-miR-2114-5p	miR-2114-5p (miRNAs w/seed AGUCCCU)	3.171	TargetScan Human	High (predicted)	EXOSC6	Inhibition of ARE-Mediated mRNA Degradation Pathway,MicroRNA Biogenesis Signaling Pathway
hsa-miR-2114-5p	miR-2114-5p (miRNAs w/seed AGUCCCU)	3.171	TargetScan Human	High (predicted)	FGF5	Actin Cytoskeleton Signaling,Airway Pathology in Chronic Obstructive Pulmonary Disease,Bladder Cancer Signaling,Cardiac Hypertrophy Signaling (Enhanced),Clathrin-mediated Endocytosis Signaling,FGF Signaling,Regulation Of The Epithelial Mesenchymal Transition By Growth Factors Pathway,Regulation of the Epithelial-Mesenchymal Transition Pathway,Role of Tissue Factor in Cancer,Tumor Microenvironment…
hsa-miR-2114-5p	miR-2114-5p (miRNAs w/seed AGUCCCU)	3.171	TargetScan Human	High (predicted)	FOXL2NB
hsa-miR-2114-5p	miR-2114-5p (miRNAs w/seed AGUCCCU)	3.171	TargetScan Human	High (predicted)	GALNTL6
hsa-miR-2114-5p	miR-2114-5p (miRNAs w/seed AGUCCCU)	3.171	TargetScan Human	High (predicted)	GATD3/LOC102724023
hsa-miR-2114-5p	miR-2114-5p (miRNAs w/seed AGUCCCU)	3.171	TargetScan Human	High (predicted)	GLIPR2
hsa-miR-2114-5p	miR-2114-5p (miRNAs w/seed AGUCCCU)	3.171	TargetScan Human	High (predicted)	GLP2R	Breast Cancer Regulation by Stathmin1,CREB Signaling in Neurons,FAK Signaling,G-Protein Coupled Receptor Signaling,GPCR-Mediated Integration of Enteroendocrine Signaling Exemplified by an L Cell,Phagosome Formation,S100 Family Signaling Pathway
hsa-miR-2114-5p	miR-2114-5p (miRNAs w/seed AGUCCCU)	3.171	TargetScan Human	High (predicted)	GPR6	Breast Cancer Regulation by Stathmin1,CREB Signaling in Neurons,FAK Signaling,G-Protein Coupled Receptor Signaling,Phagosome Formation,S100 Family Signaling Pathway
hsa-miR-2114-5p	miR-2114-5p (miRNAs w/seed AGUCCCU)	3.171	TargetScan Human	High (predicted)	GREM1	BMP signaling pathway,Osteoarthritis Pathway
hsa-miR-2114-5p	miR-2114-5p (miRNAs w/seed AGUCCCU)	3.171	TargetScan Human	High (predicted)	GTF2H1	Adipogenesis pathway,Androgen Signaling,Assembly of RNA Polymerase II Complex,Glucocorticoid Receptor Signaling,NER (Nucleotide Excision Repair, Enhanced Pathway),Nucleotide Excision Repair Pathway,RAR Activation
hsa-miR-2114-5p	miR-2114-5p (miRNAs w/seed AGUCCCU)	3.171	TargetScan Human	High (predicted)	GTF2H3	Adipogenesis pathway,Androgen Signaling,Assembly of RNA Polymerase II Complex,Glucocorticoid Receptor Signaling,NER (Nucleotide Excision Repair, Enhanced Pathway),Nucleotide Excision Repair Pathway,RAR Activation
hsa-miR-2114-5p	miR-2114-5p (miRNAs w/seed AGUCCCU)	3.171	TargetScan Human	High (predicted)	HES3
hsa-miR-2114-5p	miR-2114-5p (miRNAs w/seed AGUCCCU)	3.171	TargetScan Human	High (predicted)	INTS5
hsa-miR-2114-5p	miR-2114-5p (miRNAs w/seed AGUCCCU)	3.171	TargetScan Human	High (predicted)	IRF9	Activation of IRF by Cytosolic Pattern Recognition Receptors,Coronavirus Pathogenesis Pathway,Interferon Signaling,Macrophage Classical Activation Signaling Pathway,Necroptosis Signaling Pathway,Pathogen Induced Cytokine Storm Signaling Pathway,Role of Hypercytokinemia/hyperchemokinemia in the Pathogenesis of Influenza,Role of PKR in Interferon Induction and Antiviral Response,Systemic Lupus Eryt…
hsa-miR-2114-5p	miR-2114-5p (miRNAs w/seed AGUCCCU)	3.171	TargetScan Human	High (predicted)	ISG20	Role of Hypercytokinemia/hyperchemokinemia in the Pathogenesis of Influenza,Sumoylation Pathway,Systemic Lupus Erythematosus In B Cell Signaling Pathway
hsa-miR-2114-5p	miR-2114-5p (miRNAs w/seed AGUCCCU)	3.171	TargetScan Human	High (predicted)	IVL	Corticotropin Releasing Hormone Signaling
hsa-miR-2114-5p	miR-2114-5p (miRNAs w/seed AGUCCCU)	3.171	TargetScan Human	High (predicted)	KLHL3
hsa-miR-2114-5p	miR-2114-5p (miRNAs w/seed AGUCCCU)	3.171	TargetScan Human	High (predicted)	KRTAP9-3
hsa-miR-2114-5p	miR-2114-5p (miRNAs w/seed AGUCCCU)	3.171	TargetScan Human	High (predicted)	LDLRAD3
hsa-miR-2114-5p	miR-2114-5p (miRNAs w/seed AGUCCCU)	3.171	TargetScan Human	High (predicted)	LINC00683
hsa-miR-2114-5p	miR-2114-5p (miRNAs w/seed AGUCCCU)	3.171	TargetScan Human	High (predicted)	LRMDA
hsa-miR-2114-5p	miR-2114-5p (miRNAs w/seed AGUCCCU)	3.171	TargetScan Human	High (predicted)	MIR2052HG
hsa-miR-2114-5p	miR-2114-5p (miRNAs w/seed AGUCCCU)	3.171	TargetScan Human	High (predicted)	MOCS2	Molybdenum Cofactor Biosynthesis
hsa-miR-2114-5p	miR-2114-5p (miRNAs w/seed AGUCCCU)	3.171	TargetScan Human	High (predicted)	MRFAP1L1
hsa-miR-2114-5p	miR-2114-5p (miRNAs w/seed AGUCCCU)	3.171	TargetScan Human	High (predicted)	MRPS18B
hsa-miR-2114-5p	miR-2114-5p (miRNAs w/seed AGUCCCU)	3.171	TargetScan Human	High (predicted)	MUC19
hsa-miR-2114-5p	miR-2114-5p (miRNAs w/seed AGUCCCU)	3.171	TargetScan Human	High (predicted)	NHLRC3
hsa-miR-2114-5p	miR-2114-5p (miRNAs w/seed AGUCCCU)	3.171	TargetScan Human	High (predicted)	NKAPD1
hsa-miR-2114-5p	miR-2114-5p (miRNAs w/seed AGUCCCU)	3.171	TargetScan Human	High (predicted)	NSG1
hsa-miR-2114-5p	miR-2114-5p (miRNAs w/seed AGUCCCU)	3.171	TargetScan Human	High (predicted)	NTF4	Axonal Guidance Signaling,Human Embryonic Stem Cell Pluripotency,Neurotrophin/TRK Signaling,S100 Family Signaling Pathway,Thyroid Cancer Signaling
hsa-miR-2114-5p	miR-2114-5p (miRNAs w/seed AGUCCCU)	3.171	TargetScan Human	High (predicted)	PLEKHG7
hsa-miR-2114-5p	miR-2114-5p (miRNAs w/seed AGUCCCU)	3.171	TargetScan Human	High (predicted)	PPP3R1	3-phosphoinositide Biosynthesis,3-phosphoinositide Degradation,Autophagy,Axonal Guidance Signaling,B Cell Receptor Signaling,Calcium Signaling,Calcium-induced T Lymphocyte Apoptosis,cAMP-mediated signaling,Cardiac Hypertrophy Signaling,Cardiac Hypertrophy Signaling (Enhanced),CD28 Signaling in T Helper Cells,Chaperone Mediated Autophagy Signaling Pathway,Chronic Myeloid Leukemia Signaling,Clathri…
hsa-miR-2114-5p	miR-2114-5p (miRNAs w/seed AGUCCCU)	3.171	TargetScan Human	High (predicted)	PTPRA	FAK Signaling,Myelination Signaling Pathway,Protein Kinase A Signaling
hsa-miR-2114-5p	miR-2114-5p (miRNAs w/seed AGUCCCU)	3.171	TargetScan Human	High (predicted)	RAB22A	AMPK Signaling,SNARE Signaling Pathway
hsa-miR-2114-5p	miR-2114-5p (miRNAs w/seed AGUCCCU)	3.171	TargetScan Human	High (predicted)	RBM8A	Spliceosomal Cycle
hsa-miR-2114-5p	miR-2114-5p (miRNAs w/seed AGUCCCU)	3.171	TargetScan Human	High (predicted)	RD3
hsa-miR-2114-5p	miR-2114-5p (miRNAs w/seed AGUCCCU)	3.171	TargetScan Human	High (predicted)	RDH11	RAR Activation,Retinoate Biosynthesis I,Retinol Biosynthesis,The Visual Cycle
hsa-miR-2114-5p	miR-2114-5p (miRNAs w/seed AGUCCCU)	3.171	TargetScan Human	High (predicted)	RP1_127H143
hsa-miR-2114-5p	miR-2114-5p (miRNAs w/seed AGUCCCU)	3.171	TargetScan Human	High (predicted)	RPE65	Heparan Sulfate Biosynthesis,Heparan Sulfate Biosynthesis (Late Stages),The Visual Cycle,Triacylglycerol Degradation
hsa-miR-2114-5p	miR-2114-5p (miRNAs w/seed AGUCCCU)	3.171	TargetScan Human	High (predicted)	RPL37	EIF2 Signaling
hsa-miR-2114-5p	miR-2114-5p (miRNAs w/seed AGUCCCU)	3.171	TargetScan Human	High (predicted)	RPL7L1	EIF2 Signaling
hsa-miR-2114-5p	miR-2114-5p (miRNAs w/seed AGUCCCU)	3.171	TargetScan Human	High (predicted)	RSPO2
hsa-miR-2114-5p	miR-2114-5p (miRNAs w/seed AGUCCCU)	3.171	TargetScan Human	High (predicted)	RUNX2	BMP signaling pathway,Estrogen Receptor Signaling,Osteoarthritis Pathway,Role Of Chondrocytes In Rheumatoid Arthritis Signaling Pathway,Role Of Osteoblasts In Rheumatoid Arthritis Signaling Pathway,Role of Osteoblasts, Osteoclasts and Chondrocytes in Rheumatoid Arthritis,TGF-β Signaling,VDR/RXR Activation
hsa-miR-2114-5p	miR-2114-5p (miRNAs w/seed AGUCCCU)	3.171	TargetScan Human	High (predicted)	SCGN
hsa-miR-2114-5p	miR-2114-5p (miRNAs w/seed AGUCCCU)	3.171	TargetScan Human	High (predicted)	SCRT2
hsa-miR-2114-5p	miR-2114-5p (miRNAs w/seed AGUCCCU)	3.171	TargetScan Human	High (predicted)	SH2B2	Melanocyte Development and Pigmentation Signaling
hsa-miR-2114-5p	miR-2114-5p (miRNAs w/seed AGUCCCU)	3.171	TargetScan Human	High (predicted)	SH3BGRL2
hsa-miR-2114-5p	miR-2114-5p (miRNAs w/seed AGUCCCU)	3.171	TargetScan Human	High (predicted)	SLAMF1	Altered T Cell and B Cell Signaling in Rheumatoid Arthritis
hsa-miR-2114-5p	miR-2114-5p (miRNAs w/seed AGUCCCU)	3.171	TargetScan Human	High (predicted)	SLC35C2
hsa-miR-2114-5p	miR-2114-5p (miRNAs w/seed AGUCCCU)	3.171	TargetScan Human	High (predicted)	SLC35G3	TCA Cycle II (Eukaryotic)
hsa-miR-2114-5p	miR-2114-5p (miRNAs w/seed AGUCCCU)	3.171	TargetScan Human	High (predicted)	SOWAHC
hsa-miR-2114-5p	miR-2114-5p (miRNAs w/seed AGUCCCU)	3.171	TargetScan Human	High (predicted)	SRGAP2	Axonal Guidance Signaling
hsa-miR-2114-5p	miR-2114-5p (miRNAs w/seed AGUCCCU)	3.171	TargetScan Human	High (predicted)	SYT10	SNARE Signaling Pathway,Synaptogenesis Signaling Pathway
hsa-miR-2114-5p	miR-2114-5p (miRNAs w/seed AGUCCCU)	3.171	TargetScan Human	High (predicted)	TENT5B
hsa-miR-2114-5p	miR-2114-5p (miRNAs w/seed AGUCCCU)	3.171	TargetScan Human	High (predicted)	TEX264
hsa-miR-2114-5p	miR-2114-5p (miRNAs w/seed AGUCCCU)	3.171	TargetScan Human	High (predicted)	THAP11
hsa-miR-2114-5p	miR-2114-5p (miRNAs w/seed AGUCCCU)	3.171	TargetScan Human	High (predicted)	THRSP	TR/RXR Activation
hsa-miR-2114-5p	miR-2114-5p (miRNAs w/seed AGUCCCU)	3.171	TargetScan Human	High (predicted)	TMBIM1
hsa-miR-2114-5p	miR-2114-5p (miRNAs w/seed AGUCCCU)	3.171	TargetScan Human	High (predicted)	TMEM177
hsa-miR-2114-5p	miR-2114-5p (miRNAs w/seed AGUCCCU)	3.171	TargetScan Human	High (predicted)	TPI1	Glycolysis I,Sucrose Degradation V (Mammalian)
hsa-miR-2114-5p	miR-2114-5p (miRNAs w/seed AGUCCCU)	3.171	TargetScan Human	High (predicted)	UST	Chondroitin Sulfate Biosynthesis,Chondroitin Sulfate Biosynthesis (Late Stages),Dermatan Sulfate Biosynthesis,Dermatan Sulfate Biosynthesis (Late Stages),Heparan Sulfate Biosynthesis,Heparan Sulfate Biosynthesis (Late Stages),LPS/IL-1 Mediated Inhibition of RXR Function,Xenobiotic Metabolism CAR Signaling Pathway,Xenobiotic Metabolism PXR Signaling Pathway,Xenobiotic Metabolism Signaling
hsa-miR-2114-5p	miR-2114-5p (miRNAs w/seed AGUCCCU)	3.171	TargetScan Human	High (predicted)	WDR1
hsa-miR-2114-5p	miR-2114-5p (miRNAs w/seed AGUCCCU)	3.171	TargetScan Human	High (predicted)	ZBTB37
hsa-miR-335-3p	miR-335-3p (miRNAs w/seed UUUUCAU)	-3.031	TargetScan Mouse	High (predicted)	1700129C05Rik
hsa-miR-335-3p	miR-335-3p (miRNAs w/seed UUUUCAU)	-3.031	TargetScan Human	High (predicted)	AC0119971
hsa-miR-335-3p	miR-335-3p (miRNAs w/seed UUUUCAU)	-3.031	Ingenuity Expert Findings	Experimentally Observed	ADAMTS14	Axonal Guidance Signaling
hsa-miR-335-3p	miR-335-3p (miRNAs w/seed UUUUCAU)	-3.031	Ingenuity Expert Findings	Experimentally Observed	ADAMTS15	Axonal Guidance Signaling
hsa-miR-335-3p	miR-335-3p (miRNAs w/seed UUUUCAU)	-3.031	Ingenuity Expert Findings	Experimentally Observed	ADAMTS2	Axonal Guidance Signaling
hsa-miR-335-3p	miR-335-3p (miRNAs w/seed UUUUCAU)	-3.031	TargetScan Human	High (predicted)	ANKRD44
hsa-miR-335-3p	miR-335-3p (miRNAs w/seed UUUUCAU)	-3.031	TargetScan Human	High (predicted)	ANXA5	Calcium Transport I,Osteoarthritis Pathway
hsa-miR-335-3p	miR-335-3p (miRNAs w/seed UUUUCAU)	-3.031	TargetScan Human	High (predicted)	ARL15
hsa-miR-335-3p	miR-335-3p (miRNAs w/seed UUUUCAU)	-3.031	TargetScan Mouse,TargetScan Human	High (predicted),Moderate (predicted)	ATRX	DNA Double-Strand Break Repair by Homologous Recombination
hsa-miR-335-3p	miR-335-3p (miRNAs w/seed UUUUCAU)	-3.031	TargetScan Human	High (predicted)	BZW1
hsa-miR-335-3p	miR-335-3p (miRNAs w/seed UUUUCAU)	-3.031	TargetScan Mouse	High (predicted)	C19orf18
hsa-miR-335-3p	miR-335-3p (miRNAs w/seed UUUUCAU)	-3.031	TargetScan Human	High (predicted)	CALM1 (includes others)	Adrenomedullin signaling pathway,Androgen Signaling,Apelin Endothelial Signaling Pathway,Autophagy,B Cell Receptor Signaling,Calcium Signaling,Calcium-induced T Lymphocyte Apoptosis,cAMP-mediated signaling,Cardiac Hypertrophy Signaling,Cardiac Hypertrophy Signaling (Enhanced),CCR3 Signaling in Eosinophils,CCR5 Signaling in Macrophages,CD28 Signaling in T Helper Cells,Cellular Effects of Sildenafi…
hsa-miR-335-3p	miR-335-3p (miRNAs w/seed UUUUCAU)	-3.031	TargetScan Human	High (predicted)	CCDC170
hsa-miR-335-3p	miR-335-3p (miRNAs w/seed UUUUCAU)	-3.031	TargetScan Human	High (predicted)	CEP44
hsa-miR-335-3p	miR-335-3p (miRNAs w/seed UUUUCAU)	-3.031	TargetScan Human	High (predicted)	CMC4
hsa-miR-335-3p	miR-335-3p (miRNAs w/seed UUUUCAU)	-3.031	TargetScan Mouse	High (predicted)	CNKSR2
hsa-miR-335-3p	miR-335-3p (miRNAs w/seed UUUUCAU)	-3.031	Ingenuity Expert Findings	Experimentally Observed	COL1A1	Apelin Liver Signaling Pathway,Atherosclerosis Signaling,Dendritic Cell Maturation,FAK Signaling,GP6 Signaling Pathway,Hepatic Fibrosis / Hepatic Stellate Cell Activation,Hepatic Fibrosis Signaling Pathway,HOTAIR Regulatory Pathway,IL-12 Signaling and Production in Macrophages,IL-4 Signaling,IL-6 Signaling,Intrinsic Prothrombin Activation Pathway,Natural Killer Cell Signaling,Neutrophil Extracell…
hsa-miR-335-3p	miR-335-3p (miRNAs w/seed UUUUCAU)	-3.031	Ingenuity Expert Findings	Experimentally Observed	COL1A2	Apelin Liver Signaling Pathway,Atherosclerosis Signaling,Dendritic Cell Maturation,FAK Signaling,GP6 Signaling Pathway,Hepatic Fibrosis / Hepatic Stellate Cell Activation,Hepatic Fibrosis Signaling Pathway,HOTAIR Regulatory Pathway,IL-12 Signaling and Production in Macrophages,IL-4 Signaling,Intrinsic Prothrombin Activation Pathway,Natural Killer Cell Signaling,Neutrophil Extracellular Trap Signa…
hsa-miR-335-3p	miR-335-3p (miRNAs w/seed UUUUCAU)	-3.031	Ingenuity Expert Findings	Experimentally Observed	COL4A1	GP6 Signaling Pathway,Hepatic Fibrosis / Hepatic Stellate Cell Activation,IL-4 Signaling,Neutrophil Extracellular Trap Signaling Pathway,Pathogen Induced Cytokine Storm Signaling Pathway,Pulmonary Fibrosis Idiopathic Signaling Pathway,Role Of Osteoclasts In Rheumatoid Arthritis Signaling Pathway,Wound Healing Signaling Pathway
hsa-miR-335-3p	miR-335-3p (miRNAs w/seed UUUUCAU)	-3.031	Ingenuity Expert Findings	Experimentally Observed	COL4A2	GP6 Signaling Pathway,Hepatic Fibrosis / Hepatic Stellate Cell Activation,IL-4 Signaling,Neutrophil Extracellular Trap Signaling Pathway,Pathogen Induced Cytokine Storm Signaling Pathway,Pulmonary Fibrosis Idiopathic Signaling Pathway,Role Of Osteoclasts In Rheumatoid Arthritis Signaling Pathway,Wound Healing Signaling Pathway
hsa-miR-335-3p	miR-335-3p (miRNAs w/seed UUUUCAU)	-3.031	Ingenuity Expert Findings	Experimentally Observed	COL4A5	GP6 Signaling Pathway,Hepatic Fibrosis / Hepatic Stellate Cell Activation,IL-4 Signaling,Neutrophil Extracellular Trap Signaling Pathway,Pathogen Induced Cytokine Storm Signaling Pathway,Pulmonary Fibrosis Idiopathic Signaling Pathway,Role Of Osteoclasts In Rheumatoid Arthritis Signaling Pathway,Wound Healing Signaling Pathway
hsa-miR-335-3p	miR-335-3p (miRNAs w/seed UUUUCAU)	-3.031	Ingenuity Expert Findings	Experimentally Observed	COL5A1	GP6 Signaling Pathway,Hepatic Fibrosis / Hepatic Stellate Cell Activation,IL-4 Signaling,Neutrophil Extracellular Trap Signaling Pathway,Pathogen Induced Cytokine Storm Signaling Pathway,Pulmonary Fibrosis Idiopathic Signaling Pathway,Role Of Osteoclasts In Rheumatoid Arthritis Signaling Pathway,Wound Healing Signaling Pathway
hsa-miR-335-3p	miR-335-3p (miRNAs w/seed UUUUCAU)	-3.031	Ingenuity Expert Findings	Experimentally Observed	COL5A2	GP6 Signaling Pathway,Hepatic Fibrosis / Hepatic Stellate Cell Activation,IL-4 Signaling,Neutrophil Extracellular Trap Signaling Pathway,Pathogen Induced Cytokine Storm Signaling Pathway,Pulmonary Fibrosis Idiopathic Signaling Pathway,Role Of Osteoclasts In Rheumatoid Arthritis Signaling Pathway,Wound Healing Signaling Pathway
hsa-miR-335-3p	miR-335-3p (miRNAs w/seed UUUUCAU)	-3.031	Ingenuity Expert Findings	Experimentally Observed	COL8A1	GP6 Signaling Pathway,Hepatic Fibrosis / Hepatic Stellate Cell Activation,IL-4 Signaling,Neutrophil Extracellular Trap Signaling Pathway,Pathogen Induced Cytokine Storm Signaling Pathway,Pulmonary Fibrosis Idiopathic Signaling Pathway,Role Of Osteoclasts In Rheumatoid Arthritis Signaling Pathway,Wound Healing Signaling Pathway
hsa-miR-335-3p	miR-335-3p (miRNAs w/seed UUUUCAU)	-3.031	TargetScan Human	High (predicted)	COMMD6
hsa-miR-335-3p	miR-335-3p (miRNAs w/seed UUUUCAU)	-3.031	Ingenuity Expert Findings	Experimentally Observed	CRTAP
hsa-miR-335-3p	miR-335-3p (miRNAs w/seed UUUUCAU)	-3.031	TargetScan Human	High (predicted)	CXCL3	Agranulocyte Adhesion and Diapedesis,Airway Pathology in Chronic Obstructive Pulmonary Disease,Glucocorticoid Receptor Signaling,Granulocyte Adhesion and Diapedesis,Hepatic Fibrosis / Hepatic Stellate Cell Activation,IL-17 Signaling,IL-17A Signaling in Airway Cells,Pathogen Induced Cytokine Storm Signaling Pathway,Role of Hypercytokinemia/hyperchemokinemia in the Pathogenesis of Influenza,Role of…
hsa-miR-335-3p	miR-335-3p (miRNAs w/seed UUUUCAU)	-3.031	TargetScan Human	High (predicted)	DNAJB14	Aldosterone Signaling in Epithelial Cells,NRF2-mediated Oxidative Stress Response,Protein Ubiquitination Pathway,Unfolded protein response
hsa-miR-335-3p	miR-335-3p (miRNAs w/seed UUUUCAU)	-3.031	TargetScan Human	High (predicted)	DST
hsa-miR-335-3p	miR-335-3p (miRNAs w/seed UUUUCAU)	-3.031	Ingenuity Expert Findings	Experimentally Observed	Dst
hsa-miR-335-3p	miR-335-3p (miRNAs w/seed UUUUCAU)	-3.031	TargetScan Mouse	High (predicted),Moderate (predicted)	Eif1ad2 (includes others)
hsa-miR-335-3p	miR-335-3p (miRNAs w/seed UUUUCAU)	-3.031	TargetScan Human	High (predicted)	EIF3E	EIF2 Signaling,mTOR Signaling,Regulation of eIF4 and p70S6K Signaling
hsa-miR-335-3p	miR-335-3p (miRNAs w/seed UUUUCAU)	-3.031	TargetScan Human	High (predicted)	EPHA3	Axonal Guidance Signaling,Ephrin A Signaling,Ephrin Receptor Signaling,IL-15 Production,PAK Signaling,Sperm Motility,Synaptogenesis Signaling Pathway
hsa-miR-335-3p	miR-335-3p (miRNAs w/seed UUUUCAU)	-3.031	TargetScan Mouse,TargetScan Human	High (predicted),Moderate (predicted)	FUT9
hsa-miR-335-3p	miR-335-3p (miRNAs w/seed UUUUCAU)	-3.031	TargetScan Human	High (predicted)	GALNT1
hsa-miR-335-3p	miR-335-3p (miRNAs w/seed UUUUCAU)	-3.031	TargetScan Mouse	High (predicted)	GGH	Glutamate Removal from Folates,Glutathione-mediated Detoxification
hsa-miR-335-3p	miR-335-3p (miRNAs w/seed UUUUCAU)	-3.031	TargetScan Mouse	High (predicted)	Gm15831
hsa-miR-335-3p	miR-335-3p (miRNAs w/seed UUUUCAU)	-3.031	TargetScan Mouse	High (predicted)	Gm1604b
hsa-miR-335-3p	miR-335-3p (miRNAs w/seed UUUUCAU)	-3.031	TargetScan Mouse	High (predicted)	Gm597
hsa-miR-335-3p	miR-335-3p (miRNAs w/seed UUUUCAU)	-3.031	TargetScan Human	High (predicted)	GRIN2B	Amyotrophic Lateral Sclerosis Signaling,Calcium Signaling,Circadian Rhythm Signaling,CREB Signaling in Neurons,Dopamine-DARPP32 Feedback in cAMP Signaling,Endocannabinoid Neuronal Synapse Pathway,Ephrin Receptor Signaling,Glutamate Receptor Signaling,Huntington's Disease Signaling,Multiple Sclerosis Signaling Pathway,Neuroinflammation Signaling Pathway,Neuropathic Pain Signaling In Dorsal Horn Ne…
hsa-miR-335-3p	miR-335-3p (miRNAs w/seed UUUUCAU)	-3.031	TargetScan Mouse,TargetScan Human	High (predicted),Moderate (predicted)	HYCC2
hsa-miR-335-3p	miR-335-3p (miRNAs w/seed UUUUCAU)	-3.031	TargetScan Mouse	High (predicted)	Ifi202b
hsa-miR-335-3p	miR-335-3p (miRNAs w/seed UUUUCAU)	-3.031	TargetScan Mouse	High (predicted),Moderate (predicted)	Ifi27l2a/Ifi27l2b
hsa-miR-335-3p	miR-335-3p (miRNAs w/seed UUUUCAU)	-3.031	TargetScan Mouse	High (predicted)	IL1RAP	Acute Phase Response Signaling,Granulocyte Adhesion and Diapedesis,Hepatic Cholestasis,Hepatic Fibrosis / Hepatic Stellate Cell Activation,Hepatic Fibrosis Signaling Pathway,IL-1 Signaling,IL-10 Signaling,IL-33 Signaling Pathway,IL-6 Signaling,LPS/IL-1 Mediated Inhibition of RXR Function,LXR/RXR Activation,Osteoarthritis Pathway,p38 MAPK Signaling,Pathogen Induced Cytokine Storm Signaling Pathway…
hsa-miR-335-3p	miR-335-3p (miRNAs w/seed UUUUCAU)	-3.031	Ingenuity Expert Findings	Experimentally Observed	LAMC1	Agrin Interactions at Neuromuscular Junction,CDK5 Signaling,GP6 Signaling Pathway,Myelination Signaling Pathway,Wound Healing Signaling Pathway
hsa-miR-335-3p	miR-335-3p (miRNAs w/seed UUUUCAU)	-3.031	TargetScan Human	High (predicted)	LINC02410
hsa-miR-335-3p	miR-335-3p (miRNAs w/seed UUUUCAU)	-3.031	Ingenuity Expert Findings	Experimentally Observed	LOXL2
hsa-miR-335-3p	miR-335-3p (miRNAs w/seed UUUUCAU)	-3.031	Ingenuity Expert Findings	Experimentally Observed	LOXL4
hsa-miR-335-3p	miR-335-3p (miRNAs w/seed UUUUCAU)	-3.031	TargetScan Human	High (predicted)	LRP1B
hsa-miR-335-3p	miR-335-3p (miRNAs w/seed UUUUCAU)	-3.031	TargetScan Mouse	High (predicted)	LRRIQ4
hsa-miR-335-3p	miR-335-3p (miRNAs w/seed UUUUCAU)	-3.031	TargetScan Human	High (predicted)	LTN1
hsa-miR-335-3p	miR-335-3p (miRNAs w/seed UUUUCAU)	-3.031	TargetScan Mouse	High (predicted)	LYAR
hsa-miR-335-3p	miR-335-3p (miRNAs w/seed UUUUCAU)	-3.031	TargetScan Human	High (predicted)	MORC1
hsa-miR-335-3p	miR-335-3p (miRNAs w/seed UUUUCAU)	-3.031	TargetScan Human	High (predicted)	MOSPD2
hsa-miR-335-3p	miR-335-3p (miRNAs w/seed UUUUCAU)	-3.031	TargetScan Human	High (predicted)	MPC1
hsa-miR-335-3p	miR-335-3p (miRNAs w/seed UUUUCAU)	-3.031	TargetScan Human	High (predicted)	MRPS36
hsa-miR-335-3p	miR-335-3p (miRNAs w/seed UUUUCAU)	-3.031	TargetScan Mouse,TargetScan Human	High (predicted)	NBEAL1
hsa-miR-335-3p	miR-335-3p (miRNAs w/seed UUUUCAU)	-3.031	TargetScan Human	High (predicted)	NDUFA1	Granzyme A Signaling,Mitochondrial Dysfunction,Oxidative Phosphorylation,Sirtuin Signaling Pathway
hsa-miR-335-3p	miR-335-3p (miRNAs w/seed UUUUCAU)	-3.031	TargetScan Human	High (predicted)	NDUFAF2
hsa-miR-335-3p	miR-335-3p (miRNAs w/seed UUUUCAU)	-3.031	TargetScan Human	High (predicted)	NEK1
hsa-miR-335-3p	miR-335-3p (miRNAs w/seed UUUUCAU)	-3.031	Ingenuity Expert Findings	Experimentally Observed	NID1
hsa-miR-335-3p	miR-335-3p (miRNAs w/seed UUUUCAU)	-3.031	Ingenuity Expert Findings	Experimentally Observed	NID2
hsa-miR-335-3p	miR-335-3p (miRNAs w/seed UUUUCAU)	-3.031	TargetScan Mouse,TargetScan Human	High (predicted),Moderate (predicted)	NPPC	Sperm Motility
hsa-miR-335-3p	miR-335-3p (miRNAs w/seed UUUUCAU)	-3.031	TargetScan Human	High (predicted)	NRIP1	Aryl Hydrocarbon Receptor Signaling,Estrogen Receptor Signaling,Glucocorticoid Receptor Signaling,PPAR Signaling,RAR Activation,Xenobiotic Metabolism AHR Signaling Pathway,Xenobiotic Metabolism CAR Signaling Pathway,Xenobiotic Metabolism PXR Signaling Pathway,Xenobiotic Metabolism Signaling
hsa-miR-335-3p	miR-335-3p (miRNAs w/seed UUUUCAU)	-3.031	TargetScan Mouse	High (predicted)	Or10q12
hsa-miR-335-3p	miR-335-3p (miRNAs w/seed UUUUCAU)	-3.031	TargetScan Human	High (predicted)	OR4B1
hsa-miR-335-3p	miR-335-3p (miRNAs w/seed UUUUCAU)	-3.031	Ingenuity Expert Findings	Experimentally Observed	P3H1
hsa-miR-335-3p	miR-335-3p (miRNAs w/seed UUUUCAU)	-3.031	TargetScan Human	High (predicted)	PCLO
hsa-miR-335-3p	miR-335-3p (miRNAs w/seed UUUUCAU)	-3.031	TargetScan Human	High (predicted)	PCMTD1
hsa-miR-335-3p	miR-335-3p (miRNAs w/seed UUUUCAU)	-3.031	Ingenuity Expert Findings	Experimentally Observed	PDGFA	Actin Cytoskeleton Signaling,Atherosclerosis Signaling,Axonal Guidance Signaling,Clathrin-mediated Endocytosis Signaling,Ephrin Receptor Signaling,Glioblastoma Multiforme Signaling,Glioma Signaling,Hepatic Fibrosis / Hepatic Stellate Cell Activation,Hepatic Fibrosis Signaling Pathway,Human Embryonic Stem Cell Pluripotency,IL-13 Signaling Pathway,Iron homeostasis signaling pathway,Macropinocytosis…
hsa-miR-335-3p	miR-335-3p (miRNAs w/seed UUUUCAU)	-3.031	Ingenuity Expert Findings	Experimentally Observed	PDGFB	Actin Cytoskeleton Signaling,Atherosclerosis Signaling,Autophagy,Axonal Guidance Signaling,Breast Cancer Regulation by Stathmin1,Clathrin-mediated Endocytosis Signaling,CLEAR Signaling Pathway,CREB Signaling in Neurons,Ephrin Receptor Signaling,Glioblastoma Multiforme Signaling,Glioma Signaling,Hepatic Fibrosis / Hepatic Stellate Cell Activation,Hepatic Fibrosis Signaling Pathway,HIF1α Signaling,…
hsa-miR-335-3p	miR-335-3p (miRNAs w/seed UUUUCAU)	-3.031	Ingenuity Expert Findings	Experimentally Observed	PLEC
hsa-miR-335-3p	miR-335-3p (miRNAs w/seed UUUUCAU)	-3.031	Ingenuity Expert Findings	Experimentally Observed	PLOD2
hsa-miR-335-3p	miR-335-3p (miRNAs w/seed UUUUCAU)	-3.031	TargetScan Mouse	High (predicted)	Prl4a1
hsa-miR-335-3p	miR-335-3p (miRNAs w/seed UUUUCAU)	-3.031	TargetScan Mouse	High (predicted)	Prm1
hsa-miR-335-3p	miR-335-3p (miRNAs w/seed UUUUCAU)	-3.031	TargetScan Mouse	High (predicted)	RBIS
hsa-miR-335-3p	miR-335-3p (miRNAs w/seed UUUUCAU)	-3.031	TargetScan Mouse,TargetScan Human	High (predicted),Moderate (predicted)	RBM41
hsa-miR-335-3p	miR-335-3p (miRNAs w/seed UUUUCAU)	-3.031	TargetScan Human	High (predicted)	RNPC3	Systemic Lupus Erythematosus Signaling
hsa-miR-335-3p	miR-335-3p (miRNAs w/seed UUUUCAU)	-3.031	TargetScan Human	High (predicted)	RPS29	Coronavirus Pathogenesis Pathway,EIF2 Signaling,mTOR Signaling,Regulation of eIF4 and p70S6K Signaling
hsa-miR-335-3p	miR-335-3p (miRNAs w/seed UUUUCAU)	-3.031	TargetScan Human	High (predicted)	S100A14	S100 Family Signaling Pathway
hsa-miR-335-3p	miR-335-3p (miRNAs w/seed UUUUCAU)	-3.031	TargetScan Mouse	High (predicted)	SAXO1
hsa-miR-335-3p	miR-335-3p (miRNAs w/seed UUUUCAU)	-3.031	TargetScan Human	High (predicted)	SCAND1	PPAR Signaling,RAR Activation,Xenobiotic Metabolism CAR Signaling Pathway,Xenobiotic Metabolism PXR Signaling Pathway,Xenobiotic Metabolism Signaling
hsa-miR-335-3p	miR-335-3p (miRNAs w/seed UUUUCAU)	-3.031	TargetScan Human	High (predicted)	SLC25A51P4
hsa-miR-335-3p	miR-335-3p (miRNAs w/seed UUUUCAU)	-3.031	TargetScan Human	High (predicted)	SLK	Mitotic Roles of Polo-Like Kinase
hsa-miR-335-3p	miR-335-3p (miRNAs w/seed UUUUCAU)	-3.031	TargetScan Human	High (predicted)	SMG1
hsa-miR-335-3p	miR-335-3p (miRNAs w/seed UUUUCAU)	-3.031	Ingenuity Expert Findings	Experimentally Observed	SPARC
hsa-miR-335-3p	miR-335-3p (miRNAs w/seed UUUUCAU)	-3.031	TargetScan Human	High (predicted)	SPCS1	Insulin Secretion Signaling Pathway
hsa-miR-335-3p	miR-335-3p (miRNAs w/seed UUUUCAU)	-3.031	TargetScan Human	High (predicted)	SST	Antiproliferative Role of Somatostatin Receptor 2,Cholecystokinin/Gastrin-mediated Signaling,GPCR-Mediated Integration of Enteroendocrine Signaling Exemplified by an L Cell,Neuroprotective Role of THOP1 in Alzheimer's Disease
hsa-miR-335-3p	miR-335-3p (miRNAs w/seed UUUUCAU)	-3.031	TargetScan Human	High (predicted)	STATH
hsa-miR-335-3p	miR-335-3p (miRNAs w/seed UUUUCAU)	-3.031	Ingenuity Expert Findings	Experimentally Observed	TGFBR1	Antiproliferative Role of TOB in T Cell Signaling,Cardiac Hypertrophy Signaling,Cardiac Hypertrophy Signaling (Enhanced),Chronic Myeloid Leukemia Signaling,CLEAR Signaling Pathway,Colorectal Cancer Metastasis Signaling,Coronavirus Pathogenesis Pathway,CREB Signaling in Neurons,Epithelial Adherens Junction Signaling,Factors Promoting Cardiogenesis in Vertebrates,FAK Signaling,FAT10 Cancer Signalin…
hsa-miR-335-3p	miR-335-3p (miRNAs w/seed UUUUCAU)	-3.031	Ingenuity Expert Findings	Experimentally Observed	TGFBR2	Antiproliferative Role of TOB in T Cell Signaling,Cardiac Hypertrophy Signaling,Cardiac Hypertrophy Signaling (Enhanced),Chronic Myeloid Leukemia Signaling,CLEAR Signaling Pathway,Colorectal Cancer Metastasis Signaling,Coronavirus Pathogenesis Pathway,CREB Signaling in Neurons,Epithelial Adherens Junction Signaling,Factors Promoting Cardiogenesis in Vertebrates,FAK Signaling,FAT10 Cancer Signalin…
hsa-miR-335-3p	miR-335-3p (miRNAs w/seed UUUUCAU)	-3.031	Ingenuity Expert Findings	Experimentally Observed	Tpm1	Calcium Signaling,S100 Family Signaling Pathway
hsa-miR-335-3p	miR-335-3p (miRNAs w/seed UUUUCAU)	-3.031	TargetScan Human	High (predicted)	UBE2W	Hypoxia Signaling in the Cardiovascular System,Protein Ubiquitination Pathway
hsa-miR-335-3p	miR-335-3p (miRNAs w/seed UUUUCAU)	-3.031	TargetScan Human	High (predicted)	USP51	Protein Ubiquitination Pathway
hsa-miR-335-3p	miR-335-3p (miRNAs w/seed UUUUCAU)	-3.031	Ingenuity Expert Findings	Experimentally Observed	VCAN	Semaphorin Neuronal Repulsive Signaling Pathway
hsa-miR-335-3p	miR-335-3p (miRNAs w/seed UUUUCAU)	-3.031	TargetScan Human	High (predicted)	XIRP2
hsa-miR-335-3p	miR-335-3p (miRNAs w/seed UUUUCAU)	-3.031	TargetScan Mouse	High (predicted)	Zfp472
hsa-miR-335-3p	miR-335-3p (miRNAs w/seed UUUUCAU)	-3.031	TargetScan Mouse	High (predicted),Moderate (predicted)	Zfp955a/Zfp955b
hsa-miR-335-3p	miR-335-3p (miRNAs w/seed UUUUCAU)	-3.031	TargetScan Mouse	High (predicted)	ZNF208
hsa-miR-335-3p	miR-335-3p (miRNAs w/seed UUUUCAU)	-3.031	TargetScan Human	High (predicted)	ZNF32
hsa-miR-335-3p	miR-335-3p (miRNAs w/seed UUUUCAU)	-3.031	TargetScan Human	High (predicted)	ZNF568
hsa-miR-335-3p	miR-335-3p (miRNAs w/seed UUUUCAU)	-3.031	TargetScan Human	High (predicted)	ZNF569
hsa-miR-335-3p	miR-335-3p (miRNAs w/seed UUUUCAU)	-3.031	TargetScan Human	High (predicted)	ZNF804B
hsa-miR-335-5p	miR-335-5p (and other miRNAs w/seed CAAGAGC)	-1.706	TargetScan Mouse	High (predicted)	4930544L04Rik
hsa-miR-335-5p	miR-335-5p (and other miRNAs w/seed CAAGAGC)	-1.706	TargetScan Mouse	High (predicted)	9030624G23Rik (includes others)
hsa-miR-335-5p	miR-335-5p (and other miRNAs w/seed CAAGAGC)	-1.706	TargetScan Mouse	High (predicted)	A330008L17Rik
hsa-miR-335-5p	miR-335-5p (and other miRNAs w/seed CAAGAGC)	-1.706	TargetScan Mouse	High (predicted)	ACTBL2
hsa-miR-335-5p	miR-335-5p (and other miRNAs w/seed CAAGAGC)	-1.706	TargetScan Human	High (predicted)	ADAMDEC1	Axonal Guidance Signaling
hsa-miR-335-5p	miR-335-5p (and other miRNAs w/seed CAAGAGC)	-1.706	TargetScan Mouse	High (predicted)	Aldoart2	Gluconeogenesis I,Glycolysis I,Sucrose Degradation V (Mammalian)
hsa-miR-335-5p	miR-335-5p (and other miRNAs w/seed CAAGAGC)	-1.706	TargetScan Human	High (predicted)	ALOX5AP	Eicosanoid Signaling,Leukotriene Biosynthesis
hsa-miR-335-5p	miR-335-5p (and other miRNAs w/seed CAAGAGC)	-1.706	TargetScan Human	High (predicted)	ALPG	Osteoarthritis Pathway
hsa-miR-335-5p	miR-335-5p (and other miRNAs w/seed CAAGAGC)	-1.706	TargetScan Human	High (predicted)	ANKDD1A
hsa-miR-335-5p	miR-335-5p (and other miRNAs w/seed CAAGAGC)	-1.706	TargetScan Human	High (predicted)	ARGLU1
hsa-miR-335-5p	miR-335-5p (and other miRNAs w/seed CAAGAGC)	-1.706	TargetScan Mouse	High (predicted)	ATF7	PI3K Signaling in B Lymphocytes
hsa-miR-335-5p	miR-335-5p (and other miRNAs w/seed CAAGAGC)	-1.706	TargetScan Mouse	High (predicted)	ATP5PO	Mitochondrial Dysfunction,Oxidative Phosphorylation,S100 Family Signaling Pathway
hsa-miR-335-5p	miR-335-5p (and other miRNAs w/seed CAAGAGC)	-1.706	TargetScan Human	High (predicted)	ATP6V1G3	Chaperone Mediated Autophagy Signaling Pathway,CLEAR Signaling Pathway,Iron homeostasis signaling pathway,Phagosome Maturation,Role of MAPK Signaling in Promoting the Pathogenesis of Influenza
hsa-miR-335-5p	miR-335-5p (and other miRNAs w/seed CAAGAGC)	-1.706	TargetScan Human	High (predicted)	C12orf71
hsa-miR-335-5p	miR-335-5p (and other miRNAs w/seed CAAGAGC)	-1.706	TargetScan Mouse,TargetScan Human	High (predicted)	C16orf91
hsa-miR-335-5p	miR-335-5p (and other miRNAs w/seed CAAGAGC)	-1.706	TargetScan Mouse	High (predicted)	C19orf12
hsa-miR-335-5p	miR-335-5p (and other miRNAs w/seed CAAGAGC)	-1.706	TargetScan Human	High (predicted)	C1orf116
hsa-miR-335-5p	miR-335-5p (and other miRNAs w/seed CAAGAGC)	-1.706	TargetScan Mouse	High (predicted)	C9orf40
hsa-miR-335-5p	miR-335-5p (and other miRNAs w/seed CAAGAGC)	-1.706	TargetScan Mouse	High (predicted)	C9orf78
hsa-miR-335-5p	miR-335-5p (and other miRNAs w/seed CAAGAGC)	-1.706	TargetScan Human	High (predicted)	CALHM4
hsa-miR-335-5p	miR-335-5p (and other miRNAs w/seed CAAGAGC)	-1.706	TargetScan Mouse,TargetScan Human	High (predicted),Moderate (predicted)	CASP7	Amyotrophic Lateral Sclerosis Signaling,Apoptosis Signaling,Cytotoxic T Lymphocyte-mediated Apoptosis of Target Cells,Death Receptor Signaling,DNA damage-induced 14-3-3σ Signaling,Endocannabinoid Cancer Inhibition Pathway,Endoplasmic Reticulum Stress Pathway,Endothelin-1 Signaling,HER-2 Signaling in Breast Cancer,Huntington's Disease Signaling,IL-33 Signaling Pathway,Molecular Mechanisms of Cance…
hsa-miR-335-5p	miR-335-5p (and other miRNAs w/seed CAAGAGC)	-1.706	TargetScan Human	High (predicted)	CCR3	Agranulocyte Adhesion and Diapedesis,Atherosclerosis Signaling,Breast Cancer Regulation by Stathmin1,CCR3 Signaling in Eosinophils,Chemokine Signaling,CREB Signaling in Neurons,FAK Signaling,G-Protein Coupled Receptor Signaling,Granulocyte Adhesion and Diapedesis,Pathogen Induced Cytokine Storm Signaling Pathway,Phagosome Formation,S100 Family Signaling Pathway,Th1 and Th2 Activation Pathway,Th2 …
hsa-miR-335-5p	miR-335-5p (and other miRNAs w/seed CAAGAGC)	-1.706	TargetScan Human	High (predicted)	CCR9	Agranulocyte Adhesion and Diapedesis,Breast Cancer Regulation by Stathmin1,CREB Signaling in Neurons,FAK Signaling,G-Protein Coupled Receptor Signaling,Granulocyte Adhesion and Diapedesis,Phagosome Formation,S100 Family Signaling Pathway
hsa-miR-335-5p	miR-335-5p (and other miRNAs w/seed CAAGAGC)	-1.706	TargetScan Human	High (predicted)	CDC7	Cell Cycle Control of Chromosomal Replication,Mitotic Roles of Polo-Like Kinase
hsa-miR-335-5p	miR-335-5p (and other miRNAs w/seed CAAGAGC)	-1.706	TargetScan Human	High (predicted)	CDRT4
hsa-miR-335-5p	miR-335-5p (and other miRNAs w/seed CAAGAGC)	-1.706	TargetScan Mouse	High (predicted)	CDX1	CDX Gastrointestinal Cancer Signaling Pathway
hsa-miR-335-5p	miR-335-5p (and other miRNAs w/seed CAAGAGC)	-1.706	TargetScan Mouse	High (predicted)	CHP1	Autophagy,Axonal Guidance Signaling,Calcium Signaling,Calcium-induced T Lymphocyte Apoptosis,Cardiac Hypertrophy Signaling,Cardiac Hypertrophy Signaling (Enhanced),CD28 Signaling in T Helper Cells,Chaperone Mediated Autophagy Signaling Pathway,Chronic Myeloid Leukemia Signaling,Clathrin-mediated Endocytosis Signaling,CLEAR Signaling Pathway,Dopamine-DARPP32 Feedback in cAMP Signaling,Endocannabin…
hsa-miR-335-5p	miR-335-5p (and other miRNAs w/seed CAAGAGC)	-1.706	TargetScan Human	High (predicted)	CIDEA
hsa-miR-335-5p	miR-335-5p (and other miRNAs w/seed CAAGAGC)	-1.706	TargetScan Mouse	High (predicted)	CNTN6	Myelination Signaling Pathway
hsa-miR-335-5p	miR-335-5p (and other miRNAs w/seed CAAGAGC)	-1.706	TargetScan Mouse	High (predicted)	COMMD2
hsa-miR-335-5p	miR-335-5p (and other miRNAs w/seed CAAGAGC)	-1.706	TargetScan Human	High (predicted)	CPNE1
hsa-miR-335-5p	miR-335-5p (and other miRNAs w/seed CAAGAGC)	-1.706	TargetScan Human	High (predicted)	CPZ	SPINK1 Pancreatic Cancer Pathway
hsa-miR-335-5p	miR-335-5p (and other miRNAs w/seed CAAGAGC)	-1.706	TargetScan Mouse	High (predicted)	CRYL1	D-glucuronate Degradation I
hsa-miR-335-5p	miR-335-5p (and other miRNAs w/seed CAAGAGC)	-1.706	TargetScan Mouse	High (predicted)	CYB5D2
hsa-miR-335-5p	miR-335-5p (and other miRNAs w/seed CAAGAGC)	-1.706	TargetScan Mouse	High (predicted)	CYP4F11	Histidine Degradation VI,Pregnenolone Biosynthesis,Ubiquinol-10 Biosynthesis (Eukaryotic),α-tocopherol Degradation
hsa-miR-335-5p	miR-335-5p (and other miRNAs w/seed CAAGAGC)	-1.706	TargetScan Human	High (predicted)	DGCR6
hsa-miR-335-5p	miR-335-5p (and other miRNAs w/seed CAAGAGC)	-1.706	TargetScan Human	High (predicted)	DNAJC9	Aldosterone Signaling in Epithelial Cells,NRF2-mediated Oxidative Stress Response,Protein Ubiquitination Pathway,Unfolded protein response
hsa-miR-335-5p	miR-335-5p (and other miRNAs w/seed CAAGAGC)	-1.706	TargetScan Mouse	High (predicted)	EFR3A
hsa-miR-335-5p	miR-335-5p (and other miRNAs w/seed CAAGAGC)	-1.706	TargetScan Mouse	High (predicted)	EIF6
hsa-miR-335-5p	miR-335-5p (and other miRNAs w/seed CAAGAGC)	-1.706	TargetScan Mouse	High (predicted)	ENPP4
hsa-miR-335-5p	miR-335-5p (and other miRNAs w/seed CAAGAGC)	-1.706	TargetScan Mouse	High (predicted)	FADS1	Oleate Biosynthesis II (Animals),γ-linolenate Biosynthesis II (Animals)
hsa-miR-335-5p	miR-335-5p (and other miRNAs w/seed CAAGAGC)	-1.706	TargetScan Mouse	High (predicted)	FAM107B
hsa-miR-335-5p	miR-335-5p (and other miRNAs w/seed CAAGAGC)	-1.706	TargetScan Mouse	High (predicted)	Fbxw26 (includes others)
hsa-miR-335-5p	miR-335-5p (and other miRNAs w/seed CAAGAGC)	-1.706	TargetScan Mouse,TargetScan Human	High (predicted)	FKBP1B
hsa-miR-335-5p	miR-335-5p (and other miRNAs w/seed CAAGAGC)	-1.706	TargetScan Mouse	High (predicted)	GATA5	Thrombin Signaling
hsa-miR-335-5p	miR-335-5p (and other miRNAs w/seed CAAGAGC)	-1.706	TargetScan Mouse	High (predicted)	Gm10775
hsa-miR-335-5p	miR-335-5p (and other miRNAs w/seed CAAGAGC)	-1.706	TargetScan Mouse	High (predicted)	Gm17590
hsa-miR-335-5p	miR-335-5p (and other miRNAs w/seed CAAGAGC)	-1.706	TargetScan Mouse	High (predicted)	Gm47289
hsa-miR-335-5p	miR-335-5p (and other miRNAs w/seed CAAGAGC)	-1.706	TargetScan Human	High (predicted)	GPT	Alanine Biosynthesis II,Alanine Degradation III
hsa-miR-335-5p	miR-335-5p (and other miRNAs w/seed CAAGAGC)	-1.706	TargetScan Human	High (predicted)	H2AC25
hsa-miR-335-5p	miR-335-5p (and other miRNAs w/seed CAAGAGC)	-1.706	TargetScan Mouse,TargetScan Human	High (predicted)	HAND1	Cardiac Hypertrophy Signaling,Cardiac Hypertrophy Signaling (Enhanced),Role of NFAT in Cardiac Hypertrophy,Transcriptional Regulatory Network in Embryonic Stem Cells
hsa-miR-335-5p	miR-335-5p (and other miRNAs w/seed CAAGAGC)	-1.706	TargetScan Mouse,TargetScan Human	High (predicted),Moderate (predicted)	HLF	Circadian Rhythm Signaling
hsa-miR-335-5p	miR-335-5p (and other miRNAs w/seed CAAGAGC)	-1.706	TargetScan Mouse	High (predicted)	HOMEZ
hsa-miR-335-5p	miR-335-5p (and other miRNAs w/seed CAAGAGC)	-1.706	TargetScan Mouse	High (predicted)	HOXD12
hsa-miR-335-5p	miR-335-5p (and other miRNAs w/seed CAAGAGC)	-1.706	TargetScan Mouse,TargetScan Human	High (predicted)	HOXD8
hsa-miR-335-5p	miR-335-5p (and other miRNAs w/seed CAAGAGC)	-1.706	TargetScan Mouse	High (predicted),Moderate (predicted)	IFIT3	Interferon Signaling,Role of Hypercytokinemia/hyperchemokinemia in the Pathogenesis of Influenza,Systemic Lupus Erythematosus In B Cell Signaling Pathway
hsa-miR-335-5p	miR-335-5p (and other miRNAs w/seed CAAGAGC)	-1.706	TargetScan Human	High (predicted)	IL1F10	Acute Phase Response Signaling,Adrenomedullin signaling pathway,Agranulocyte Adhesion and Diapedesis,Airway Pathology in Chronic Obstructive Pulmonary Disease,Altered T Cell and B Cell Signaling in Rheumatoid Arthritis,Atherosclerosis Signaling,Cardiac Hypertrophy Signaling (Enhanced),CDX Gastrointestinal Cancer Signaling Pathway,Cholecystokinin/Gastrin-mediated Signaling,Communication between In…
hsa-miR-335-5p	miR-335-5p (and other miRNAs w/seed CAAGAGC)	-1.706	TargetScan Mouse	High (predicted)	ILKAP	3-phosphoinositide Biosynthesis,3-phosphoinositide Degradation,AMPK Signaling,D-myo-inositol (1,4,5,6)-Tetrakisphosphate Biosynthesis,D-myo-inositol (3,4,5,6)-tetrakisphosphate Biosynthesis,D-myo-inositol-5-phosphate Metabolism,ILK Signaling,Integrin Signaling,Superpathway of Inositol Phosphate Compounds
hsa-miR-335-5p	miR-335-5p (and other miRNAs w/seed CAAGAGC)	-1.706	TargetScan Human	High (predicted)	INO80B
hsa-miR-335-5p	miR-335-5p (and other miRNAs w/seed CAAGAGC)	-1.706	TargetScan Mouse	High (predicted)	JTB
hsa-miR-335-5p	miR-335-5p (and other miRNAs w/seed CAAGAGC)	-1.706	TargetScan Mouse	High (predicted)	KCNJ4	Dopamine-DARPP32 Feedback in cAMP Signaling,Neurovascular Coupling Signaling Pathway
hsa-miR-335-5p	miR-335-5p (and other miRNAs w/seed CAAGAGC)	-1.706	TargetScan Human	High (predicted)	KCTD7
hsa-miR-335-5p	miR-335-5p (and other miRNAs w/seed CAAGAGC)	-1.706	Ingenuity Expert Findings	Experimentally Observed	KIT	Acute Myeloid Leukemia Signaling,FAK Signaling,IL-15 Production,IL-33 Signaling Pathway,Melanocyte Development and Pigmentation Signaling,Sperm Motility
hsa-miR-335-5p	miR-335-5p (and other miRNAs w/seed CAAGAGC)	-1.706	TargetScan Human	High (predicted)	KRT24	Glucocorticoid Receptor Signaling
hsa-miR-335-5p	miR-335-5p (and other miRNAs w/seed CAAGAGC)	-1.706	TargetScan Human	High (predicted)	KRT81	Glucocorticoid Receptor Signaling
hsa-miR-335-5p	miR-335-5p (and other miRNAs w/seed CAAGAGC)	-1.706	TargetScan Mouse	High (predicted)	KRTAP10-7
hsa-miR-335-5p	miR-335-5p (and other miRNAs w/seed CAAGAGC)	-1.706	TargetScan Human	High (predicted)	LDHB	HIF1α Signaling,NAD Signaling Pathway,Pyruvate Fermentation to Lactate,Sirtuin Signaling Pathway,White Adipose Tissue Browning Pathway
hsa-miR-335-5p	miR-335-5p (and other miRNAs w/seed CAAGAGC)	-1.706	TargetScan Human	High (predicted)	LMX1A
hsa-miR-335-5p	miR-335-5p (and other miRNAs w/seed CAAGAGC)	-1.706	TargetScan Human	High (predicted)	LOC389602
hsa-miR-335-5p	miR-335-5p (and other miRNAs w/seed CAAGAGC)	-1.706	TargetScan Mouse	High (predicted)	LRRC3
hsa-miR-335-5p	miR-335-5p (and other miRNAs w/seed CAAGAGC)	-1.706	TargetScan Human	High (predicted)	LSM1	Systemic Lupus Erythematosus Signaling
hsa-miR-335-5p	miR-335-5p (and other miRNAs w/seed CAAGAGC)	-1.706	TargetScan Mouse	High (predicted)	Ly6a (includes others)
hsa-miR-335-5p	miR-335-5p (and other miRNAs w/seed CAAGAGC)	-1.706	TargetScan Human	High (predicted)	MAP1LC3C	Autophagy,Sirtuin Signaling Pathway
hsa-miR-335-5p	miR-335-5p (and other miRNAs w/seed CAAGAGC)	-1.706	TargetScan Mouse	High (predicted)	MAPK1	14-3-3-mediated Signaling,4-1BB Signaling in T Lymphocytes,Actin Cytoskeleton Signaling,Acute Myeloid Leukemia Signaling,Acute Phase Response Signaling,Adrenomedullin signaling pathway,Agrin Interactions at Neuromuscular Junction,Aldosterone Signaling in Epithelial Cells,AMPK Signaling,Amyloid Processing,Androgen Signaling,Antioxidant Action of Vitamin C,Antiproliferative Role of Somatostatin Rec…
hsa-miR-335-5p	miR-335-5p (and other miRNAs w/seed CAAGAGC)	-1.706	TargetScan Mouse	High (predicted)	MAPK11	4-1BB Signaling in T Lymphocytes,Acute Phase Response Signaling,Adrenomedullin signaling pathway,AMPK Signaling,Amyloid Processing,Antioxidant Action of Vitamin C,Apelin Adipocyte Signaling Pathway,Apelin Cardiomyocyte Signaling Pathway,April Mediated Signaling,ATM Signaling,B Cell Activating Factor Signaling,B Cell Receptor Signaling,BMP signaling pathway,Cardiac Hypertrophy Signaling,Cardiac Hy…
hsa-miR-335-5p	miR-335-5p (and other miRNAs w/seed CAAGAGC)	-1.706	TargetScan Human	High (predicted)	MCTS1
hsa-miR-335-5p	miR-335-5p (and other miRNAs w/seed CAAGAGC)	-1.706	TargetScan Mouse	High (predicted)	MPC1
hsa-miR-335-5p	miR-335-5p (and other miRNAs w/seed CAAGAGC)	-1.706	TargetScan Mouse	High (predicted)	MPEG1
hsa-miR-335-5p	miR-335-5p (and other miRNAs w/seed CAAGAGC)	-1.706	TargetScan Mouse	High (predicted)	MRPS36
hsa-miR-335-5p	miR-335-5p (and other miRNAs w/seed CAAGAGC)	-1.706	TargetScan Human	High (predicted)	MSMO1	Cholesterol Biosynthesis I,Cholesterol Biosynthesis II (via 24,25-dihydrolanosterol),Cholesterol Biosynthesis III (via Desmosterol),Superpathway of Cholesterol Biosynthesis,Zymosterol Biosynthesis
hsa-miR-335-5p	miR-335-5p (and other miRNAs w/seed CAAGAGC)	-1.706	TargetScan Mouse	High (predicted)	MSRB1
hsa-miR-335-5p	miR-335-5p (and other miRNAs w/seed CAAGAGC)	-1.706	TargetScan Mouse	High (predicted),Moderate (predicted)	Nat8f3 (includes others)	Glutathione-mediated Detoxification
hsa-miR-335-5p	miR-335-5p (and other miRNAs w/seed CAAGAGC)	-1.706	TargetScan Human	High (predicted),Moderate (predicted)	NBPF10 (includes others)
hsa-miR-335-5p	miR-335-5p (and other miRNAs w/seed CAAGAGC)	-1.706	TargetScan Human	High (predicted)	NUDT16L1
hsa-miR-335-5p	miR-335-5p (and other miRNAs w/seed CAAGAGC)	-1.706	TargetScan Mouse	High (predicted)	OLFML3
hsa-miR-335-5p	miR-335-5p (and other miRNAs w/seed CAAGAGC)	-1.706	TargetScan Human	High (predicted)	PDCD5
hsa-miR-335-5p	miR-335-5p (and other miRNAs w/seed CAAGAGC)	-1.706	TargetScan Mouse	High (predicted)	PDE6H	cAMP-mediated signaling,Cardiac Hypertrophy Signaling (Enhanced),Cardiac β-adrenergic Signaling,G-Protein Coupled Receptor Signaling,Phototransduction Pathway,Protein Kinase A Signaling,Relaxin Signaling,tRNA Splicing,WNT/Ca+ pathway
hsa-miR-335-5p	miR-335-5p (and other miRNAs w/seed CAAGAGC)	-1.706	TargetScan Mouse	High (predicted)	PDRG1
hsa-miR-335-5p	miR-335-5p (and other miRNAs w/seed CAAGAGC)	-1.706	TargetScan Mouse	High (predicted)	Pdzph1
hsa-miR-335-5p	miR-335-5p (and other miRNAs w/seed CAAGAGC)	-1.706	TargetScan Mouse	High (predicted)	POLR1C	Assembly of RNA Polymerase I Complex,Sirtuin Signaling Pathway
hsa-miR-335-5p	miR-335-5p (and other miRNAs w/seed CAAGAGC)	-1.706	TargetScan Human	High (predicted)	POU5F1	Chaperone Mediated Autophagy Signaling Pathway,Embryonic Stem Cell Differentiation into Cardiac Lineages,Human Embryonic Stem Cell Pluripotency,ID1 Signaling Pathway,Mouse Embryonic Stem Cell Pluripotency,Role of NANOG in Mammalian Embryonic Stem Cell Pluripotency,Role of OCT4 in Mammalian Embryonic Stem Cell Pluripotency,Transcriptional Regulatory Network in Embryonic Stem Cells,WNT/β-catenin Si…
hsa-miR-335-5p	miR-335-5p (and other miRNAs w/seed CAAGAGC)	-1.706	TargetScan Mouse	High (predicted)	PRSS46P
hsa-miR-335-5p	miR-335-5p (and other miRNAs w/seed CAAGAGC)	-1.706	TargetScan Mouse	High (predicted)	PRSS54
hsa-miR-335-5p	miR-335-5p (and other miRNAs w/seed CAAGAGC)	-1.706	TargetScan Human	High (predicted)	PTGR2	Acetone Degradation I (to Methylglyoxal),Methylglyoxal Degradation III,Neurovascular Coupling Signaling Pathway,Stearate Biosynthesis I (Animals)
hsa-miR-335-5p	miR-335-5p (and other miRNAs w/seed CAAGAGC)	-1.706	Ingenuity Expert Findings	Experimentally Observed	PTPN11	3-phosphoinositide Biosynthesis,3-phosphoinositide Degradation,Acute Phase Response Signaling,Angiopoietin Signaling,Antiproliferative Role of Somatostatin Receptor 2,Axonal Guidance Signaling,B Cell Receptor Signaling,CD28 Signaling in T Helper Cells,Chronic Myeloid Leukemia Signaling,CNTF Signaling,CTLA4 Signaling in Cytotoxic T Lymphocytes,D-myo-inositol (1,4,5,6)-Tetrakisphosphate Biosynthesi…
hsa-miR-335-5p	miR-335-5p (and other miRNAs w/seed CAAGAGC)	-1.706	TargetScan Human	High (predicted)	PTPN22	3-phosphoinositide Biosynthesis,3-phosphoinositide Degradation,D-myo-inositol (1,4,5,6)-Tetrakisphosphate Biosynthesis,D-myo-inositol (3,4,5,6)-tetrakisphosphate Biosynthesis,D-myo-inositol-5-phosphate Metabolism,Protein Kinase A Signaling,Superpathway of Inositol Phosphate Compounds,T Cell Receptor Signaling
hsa-miR-335-5p	miR-335-5p (and other miRNAs w/seed CAAGAGC)	-1.706	Ingenuity Expert Findings,TargetScan Human	Experimentally Observed,Moderate (predicted)	PXN	Actin Cytoskeleton Signaling,Agrin Interactions at Neuromuscular Junction,Axonal Guidance Signaling,Cholecystokinin/Gastrin-mediated Signaling,CXCR4 Signaling,Ephrin B Signaling,Ephrin Receptor Signaling,ERK/MAPK Signaling,FAK Signaling,Fcγ Receptor-mediated Phagocytosis in Macrophages and Monocytes,G-Protein Coupled Receptor Signaling,Germ Cell-Sertoli Cell Junction Signaling,GNRH Signaling,Gα12…
hsa-miR-335-5p	miR-335-5p (and other miRNAs w/seed CAAGAGC)	-1.706	TargetScan Mouse,Ingenuity Expert Findings,TargetScan Human	Experimentally Observed,Moderate (predicted)	PYGO2	Regulation Of The Epithelial Mesenchymal Transition In Development Pathway,Regulation of the Epithelial-Mesenchymal Transition Pathway
hsa-miR-335-5p	miR-335-5p (and other miRNAs w/seed CAAGAGC)	-1.706	TargetScan Human	High (predicted)	PYURF
hsa-miR-335-5p	miR-335-5p (and other miRNAs w/seed CAAGAGC)	-1.706	TargetScan Mouse,TargetScan Human	High (predicted),Moderate (predicted)	RAB11B	Chaperone Mediated Autophagy Signaling Pathway,Clathrin-mediated Endocytosis Signaling,Fcγ Receptor-mediated Phagocytosis in Macrophages and Monocytes
hsa-miR-335-5p	miR-335-5p (and other miRNAs w/seed CAAGAGC)	-1.706	TargetScan Mouse,Ingenuity Expert Findings,TargetScan Human	Experimentally Observed,Moderate (predicted)	RASA1	3-phosphoinositide Biosynthesis,3-phosphoinositide Degradation,Angiopoietin Signaling,Axonal Guidance Signaling,CDC42 Signaling,D-myo-inositol (1,4,5,6)-Tetrakisphosphate Biosynthesis,D-myo-inositol (3,4,5,6)-tetrakisphosphate Biosynthesis,D-myo-inositol-5-phosphate Metabolism,EGF Signaling,Ephrin Receptor Signaling,FAK Signaling,G-Protein Coupled Receptor Signaling,GDNF Family Ligand-Receptor In…
hsa-miR-335-5p	miR-335-5p (and other miRNAs w/seed CAAGAGC)	-1.706	TargetScan Mouse	High (predicted)	RBM12B
hsa-miR-335-5p	miR-335-5p (and other miRNAs w/seed CAAGAGC)	-1.706	TargetScan Mouse,TargetScan Human	High (predicted),Moderate (predicted)	RBM7
hsa-miR-335-5p	miR-335-5p (and other miRNAs w/seed CAAGAGC)	-1.706	TargetScan Human	High (predicted)	RP5_856G12
hsa-miR-335-5p	miR-335-5p (and other miRNAs w/seed CAAGAGC)	-1.706	TargetScan Mouse,TargetScan Human	High (predicted),Moderate (predicted)	RPL35A	EIF2 Signaling
hsa-miR-335-5p	miR-335-5p (and other miRNAs w/seed CAAGAGC)	-1.706	TargetScan Human	High (predicted)	RPP14
hsa-miR-335-5p	miR-335-5p (and other miRNAs w/seed CAAGAGC)	-1.706	TargetScan Mouse,TargetScan Human	High (predicted),Moderate (predicted)	RPRM	Cell Cycle: G2/M DNA Damage Checkpoint Regulation,p53 Signaling
hsa-miR-335-5p	miR-335-5p (and other miRNAs w/seed CAAGAGC)	-1.706	TargetScan Mouse	High (predicted)	Rtp3
hsa-miR-335-5p	miR-335-5p (and other miRNAs w/seed CAAGAGC)	-1.706	TargetScan Mouse	High (predicted)	SIRT4	NAD Signaling Pathway,Sirtuin Signaling Pathway,Stearate Biosynthesis I (Animals),Triacylglycerol Biosynthesis
hsa-miR-335-5p	miR-335-5p (and other miRNAs w/seed CAAGAGC)	-1.706	TargetScan Mouse	High (predicted)	SLC10A5
hsa-miR-335-5p	miR-335-5p (and other miRNAs w/seed CAAGAGC)	-1.706	TargetScan Mouse	High (predicted)	SLC15A5
hsa-miR-335-5p	miR-335-5p (and other miRNAs w/seed CAAGAGC)	-1.706	TargetScan Mouse	High (predicted)	SLX9
hsa-miR-335-5p	miR-335-5p (and other miRNAs w/seed CAAGAGC)	-1.706	Ingenuity Expert Findings	Experimentally Observed	Snhg8
hsa-miR-335-5p	miR-335-5p (and other miRNAs w/seed CAAGAGC)	-1.706	TargetScan Human	High (predicted)	SPRR4
hsa-miR-335-5p	miR-335-5p (and other miRNAs w/seed CAAGAGC)	-1.706	TargetScan Mouse	High (predicted)	Srek1ip1
hsa-miR-335-5p	miR-335-5p (and other miRNAs w/seed CAAGAGC)	-1.706	Ingenuity Expert Findings,TargetScan Human	Experimentally Observed,Moderate (predicted)	SRF	Cardiac Hypertrophy Signaling,Cardiac Hypertrophy Signaling (Enhanced),Cholecystokinin/Gastrin-mediated Signaling,EGF Signaling,ERK/MAPK Signaling,G-Protein Coupled Receptor Signaling,Growth Hormone Signaling,HOTAIR Regulatory Pathway,IGF-1 Signaling,IL-6 Signaling,LPS-stimulated MAPK Signaling,Opioid Signaling Pathway,p38 MAPK Signaling,PDGF Signaling,PEDF Signaling,Pulmonary Fibrosis Idiopathic…
hsa-miR-335-5p	miR-335-5p (and other miRNAs w/seed CAAGAGC)	-1.706	TargetScan Human	High (predicted)	SRSF4
hsa-miR-335-5p	miR-335-5p (and other miRNAs w/seed CAAGAGC)	-1.706	TargetScan Mouse	High (predicted)	STK38	HOTAIR Regulatory Pathway,Macrophage Classical Activation Signaling Pathway,Multiple Sclerosis Signaling Pathway,Pulmonary Fibrosis Idiopathic Signaling Pathway,S100 Family Signaling Pathway
hsa-miR-335-5p	miR-335-5p (and other miRNAs w/seed CAAGAGC)	-1.706	TargetScan Human	High (predicted)	STMP1
hsa-miR-335-5p	miR-335-5p (and other miRNAs w/seed CAAGAGC)	-1.706	TargetScan Mouse	High (predicted)	SYT11	SNARE Signaling Pathway,Synaptogenesis Signaling Pathway
hsa-miR-335-5p	miR-335-5p (and other miRNAs w/seed CAAGAGC)	-1.706	TargetScan Mouse	High (predicted)	TAS1R2	Breast Cancer Regulation by Stathmin1,CREB Signaling in Neurons,FAK Signaling,G-Protein Coupled Receptor Signaling,Gustation Pathway,Phagosome Formation,S100 Family Signaling Pathway
hsa-miR-335-5p	miR-335-5p (and other miRNAs w/seed CAAGAGC)	-1.706	TargetScan Mouse	High (predicted)	THAP2
hsa-miR-335-5p	miR-335-5p (and other miRNAs w/seed CAAGAGC)	-1.706	TargetScan Human	High (predicted)	THOC7
hsa-miR-335-5p	miR-335-5p (and other miRNAs w/seed CAAGAGC)	-1.706	TargetScan Mouse	High (predicted)	TKTL1	Pentose Phosphate Pathway,Pentose Phosphate Pathway (Non-oxidative Branch)
hsa-miR-335-5p	miR-335-5p (and other miRNAs w/seed CAAGAGC)	-1.706	TargetScan Mouse	High (predicted)	TMEM164
hsa-miR-335-5p	miR-335-5p (and other miRNAs w/seed CAAGAGC)	-1.706	TargetScan Mouse	High (predicted)	TMEM184C
hsa-miR-335-5p	miR-335-5p (and other miRNAs w/seed CAAGAGC)	-1.706	TargetScan Mouse,TargetScan Human	High (predicted),Moderate (predicted)	TMEM229B
hsa-miR-335-5p	miR-335-5p (and other miRNAs w/seed CAAGAGC)	-1.706	TargetScan Mouse	High (predicted)	Tmem229b-ps
hsa-miR-335-5p	miR-335-5p (and other miRNAs w/seed CAAGAGC)	-1.706	TargetScan Human	High (predicted)	TMEM41A
hsa-miR-335-5p	miR-335-5p (and other miRNAs w/seed CAAGAGC)	-1.706	TargetScan Mouse	High (predicted)	TNFRSF13C	Altered T Cell and B Cell Signaling in Rheumatoid Arthritis,B Cell Activating Factor Signaling,Communication between Innate and Adaptive Immune Cells,Primary Immunodeficiency Signaling,Systemic Lupus Erythematosus In B Cell Signaling Pathway,Systemic Lupus Erythematosus Signaling
hsa-miR-335-5p	miR-335-5p (and other miRNAs w/seed CAAGAGC)	-1.706	TargetScan Human	High (predicted)	TOMM6	Necroptosis Signaling Pathway,Neutrophil Extracellular Trap Signaling Pathway,Sirtuin Signaling Pathway
hsa-miR-335-5p	miR-335-5p (and other miRNAs w/seed CAAGAGC)	-1.706	TargetScan Mouse	High (predicted)	TPD52L3
hsa-miR-335-5p	miR-335-5p (and other miRNAs w/seed CAAGAGC)	-1.706	TargetScan Human	High (predicted)	TRIM5
hsa-miR-335-5p	miR-335-5p (and other miRNAs w/seed CAAGAGC)	-1.706	TargetScan Mouse	High (predicted)	TRIM59
hsa-miR-335-5p	miR-335-5p (and other miRNAs w/seed CAAGAGC)	-1.706	TargetScan Human	High (predicted)	TTK	Kinetochore Metaphase Signaling Pathway,Pyridoxal 5'-phosphate Salvage Pathway,Salvage Pathways of Pyrimidine Ribonucleotides
hsa-miR-335-5p	miR-335-5p (and other miRNAs w/seed CAAGAGC)	-1.706	TargetScan Human	High (predicted)	TVP23C-CDRT4
hsa-miR-335-5p	miR-335-5p (and other miRNAs w/seed CAAGAGC)	-1.706	TargetScan Mouse	High (predicted)	UBL4A
hsa-miR-335-5p	miR-335-5p (and other miRNAs w/seed CAAGAGC)	-1.706	TargetScan Human	High (predicted)	UCMA
hsa-miR-335-5p	miR-335-5p (and other miRNAs w/seed CAAGAGC)	-1.706	TargetScan Mouse	High (predicted)	UHMK1	Breast Cancer Regulation by Stathmin1
hsa-miR-335-5p	miR-335-5p (and other miRNAs w/seed CAAGAGC)	-1.706	TargetScan Human	High (predicted)	YY1AP1
hsa-miR-335-5p	miR-335-5p (and other miRNAs w/seed CAAGAGC)	-1.706	TargetScan Mouse	High (predicted)	ZDHHC3
hsa-miR-335-5p	miR-335-5p (and other miRNAs w/seed CAAGAGC)	-1.706	TargetScan Mouse,TargetScan Human	High (predicted)	ZMPSTE24
hsa-miR-335-5p	miR-335-5p (and other miRNAs w/seed CAAGAGC)	-1.706	TargetScan Mouse,TargetScan Human	High (predicted),Moderate (predicted)	ZNF286A
hsa-miR-335-5p	miR-335-5p (and other miRNAs w/seed CAAGAGC)	-1.706	TargetScan Mouse	High (predicted)	ZNF467
hsa-miR-335-5p	miR-335-5p (and other miRNAs w/seed CAAGAGC)	-1.706	TargetScan Human	High (predicted)	ZNF561-AS1
hsa-miR-483-3p	miR-483-3p (miRNAs w/seed CACUCCU)	4.613	TargetScan Mouse	High (predicted)	1700086D15Rik
hsa-miR-483-3p	miR-483-3p (miRNAs w/seed CACUCCU)	4.613	TargetScan Mouse	High (predicted)	4921517D22Rik
hsa-miR-483-3p	miR-483-3p (miRNAs w/seed CACUCCU)	4.613	TargetScan Mouse	High (predicted)	9330182O14Rik
hsa-miR-483-3p	miR-483-3p (miRNAs w/seed CACUCCU)	4.613	TargetScan Mouse	High (predicted)	A830082N09Rik
hsa-miR-483-3p	miR-483-3p (miRNAs w/seed CACUCCU)	4.613	TargetScan Human	High (predicted)	ABCD1
hsa-miR-483-3p	miR-483-3p (miRNAs w/seed CACUCCU)	4.613	TargetScan Mouse	High (predicted)	Adh6b	Ethanol Degradation II,Noradrenaline and Adrenaline Degradation,Serotonin Degradation
hsa-miR-483-3p	miR-483-3p (miRNAs w/seed CACUCCU)	4.613	Ingenuity Expert Findings	Experimentally Observed	ADIPOR2	PPARα/RXRα Activation,Type II Diabetes Mellitus Signaling
hsa-miR-483-3p	miR-483-3p (miRNAs w/seed CACUCCU)	4.613	TargetScan Mouse	High (predicted)	ALDH1B1	Aryl Hydrocarbon Receptor Signaling,Dopamine Degradation,Ethanol Degradation II,Ethanol Degradation IV,Fatty Acid α-oxidation,Histamine Degradation,LPS/IL-1 Mediated Inhibition of RXR Function,Noradrenaline and Adrenaline Degradation,Oxidative Ethanol Degradation III,Putrescine Degradation III,Serotonin Degradation,Tryptophan Degradation X (Mammalian, via Tryptamine),Xenobiotic Metabolism AHR Sig…
hsa-miR-483-3p	miR-483-3p (miRNAs w/seed CACUCCU)	4.613	TargetScan Human	High (predicted)	AMELX
hsa-miR-483-3p	miR-483-3p (miRNAs w/seed CACUCCU)	4.613	Ingenuity Expert Findings,TargetScan Human	Experimentally Observed,High (predicted)	AMZ2
hsa-miR-483-3p	miR-483-3p (miRNAs w/seed CACUCCU)	4.613	Ingenuity Expert Findings,TargetScan Human	Experimentally Observed,High (predicted)	ANAPC15
hsa-miR-483-3p	miR-483-3p (miRNAs w/seed CACUCCU)	4.613	TargetScan Human	High (predicted)	ANGPTL7
hsa-miR-483-3p	miR-483-3p (miRNAs w/seed CACUCCU)	4.613	TargetScan Human	High (predicted)	ANKRD33
hsa-miR-483-3p	miR-483-3p (miRNAs w/seed CACUCCU)	4.613	TargetScan Human	High (predicted)	ARGLU1
hsa-miR-483-3p	miR-483-3p (miRNAs w/seed CACUCCU)	4.613	TargetScan Mouse,TargetScan Human	High (predicted)	ARRB2	Clathrin-mediated Endocytosis Signaling,G-Protein Coupled Receptor Signaling,IL-8 Signaling,Opioid Signaling Pathway,Oxytocin Signaling Pathway,Role of Tissue Factor in Cancer,Sonic Hedgehog Signaling
hsa-miR-483-3p	miR-483-3p (miRNAs w/seed CACUCCU)	4.613	TargetScan Human	High (predicted)	ART1
hsa-miR-483-3p	miR-483-3p (miRNAs w/seed CACUCCU)	4.613	Ingenuity Expert Findings,TargetScan Human	Experimentally Observed,High (predicted)	ASH2L	Role of OCT4 in Mammalian Embryonic Stem Cell Pluripotency
hsa-miR-483-3p	miR-483-3p (miRNAs w/seed CACUCCU)	4.613	TargetScan Human	High (predicted)	ASPH	Calcium Signaling
hsa-miR-483-3p	miR-483-3p (miRNAs w/seed CACUCCU)	4.613	TargetScan Human	High (predicted)	AUNIP
hsa-miR-483-3p	miR-483-3p (miRNAs w/seed CACUCCU)	4.613	TargetScan Human	High (predicted)	BATF	IL-4 Signaling,T Cell Exhaustion Signaling Pathway,Th17 Activation Pathway
hsa-miR-483-3p	miR-483-3p (miRNAs w/seed CACUCCU)	4.613	TargetScan Human	High (predicted)	BATF3
hsa-miR-483-3p	miR-483-3p (miRNAs w/seed CACUCCU)	4.613	Ingenuity Expert Findings	Experimentally Observed	BBC3	BEX2 Signaling Pathway,Chaperone Mediated Autophagy Signaling Pathway,Induction of Apoptosis by HIV1,Mitochondrial Dysfunction,Molecular Mechanisms of Cancer,MYC Mediated Apoptosis Signaling,p53 Signaling,Pulmonary Fibrosis Idiopathic Signaling Pathway
hsa-miR-483-3p	miR-483-3p (miRNAs w/seed CACUCCU)	4.613	TargetScan Mouse	High (predicted)	BCDIN3D
hsa-miR-483-3p	miR-483-3p (miRNAs w/seed CACUCCU)	4.613	Ingenuity Expert Findings	Experimentally Observed	BRCA1	ATM Signaling,Cell Cycle: G2/M DNA Damage Checkpoint Regulation,DNA damage-induced 14-3-3σ Signaling,DNA Double-Strand Break Repair by Homologous Recombination,Endocannabinoid Developing Neuron Pathway,GADD45 Signaling,Glucocorticoid Receptor Signaling,Hereditary Breast Cancer Signaling,MicroRNA Biogenesis Signaling Pathway,Molecular Mechanisms of Cancer,Ovarian Cancer Signaling,p53 Signaling,Pro…
hsa-miR-483-3p	miR-483-3p (miRNAs w/seed CACUCCU)	4.613	TargetScan Human	High (predicted)	BRD9
hsa-miR-483-3p	miR-483-3p (miRNAs w/seed CACUCCU)	4.613	TargetScan Human	High (predicted)	BRS3	Breast Cancer Regulation by Stathmin1,CREB Signaling in Neurons,FAK Signaling,G-Protein Coupled Receptor Signaling,Phagosome Formation,S100 Family Signaling Pathway
hsa-miR-483-3p	miR-483-3p (miRNAs w/seed CACUCCU)	4.613	TargetScan Human	High (predicted)	C2orf74
hsa-miR-483-3p	miR-483-3p (miRNAs w/seed CACUCCU)	4.613	TargetScan Human	High (predicted)	CACNG8	Amyotrophic Lateral Sclerosis Signaling,Androgen Signaling,Calcium Signaling,Cardiac Hypertrophy Signaling,Cardiac Hypertrophy Signaling (Enhanced),Cardiac β-adrenergic Signaling,CCR5 Signaling in Macrophages,Cellular Effects of Sildenafil (Viagra),Circadian Rhythm Signaling,Corticotropin Releasing Hormone Signaling,CREB Signaling in Neurons,Dilated Cardiomyopathy Signaling Pathway,Dopamine-DARPP…
hsa-miR-483-3p	miR-483-3p (miRNAs w/seed CACUCCU)	4.613	TargetScan Mouse	High (predicted)	CBLC	Chronic Myeloid Leukemia Signaling
hsa-miR-483-3p	miR-483-3p (miRNAs w/seed CACUCCU)	4.613	TargetScan Human	High (predicted)	CCDC149
hsa-miR-483-3p	miR-483-3p (miRNAs w/seed CACUCCU)	4.613	TargetScan Mouse	High (predicted)	CCDC172
hsa-miR-483-3p	miR-483-3p (miRNAs w/seed CACUCCU)	4.613	TargetScan Mouse	High (predicted)	CD59	Complement System
hsa-miR-483-3p	miR-483-3p (miRNAs w/seed CACUCCU)	4.613	TargetScan Mouse	High (predicted)	Cd59a
hsa-miR-483-3p	miR-483-3p (miRNAs w/seed CACUCCU)	4.613	TargetScan Mouse	High (predicted)	CDH9	Gα12/13 Signaling,RHOGDI Signaling,Signaling by Rho Family GTPases,Synaptogenesis Signaling Pathway
hsa-miR-483-3p	miR-483-3p (miRNAs w/seed CACUCCU)	4.613	TargetScan Human	High (predicted)	CDKN2B	Cell Cycle: G1/S Checkpoint Regulation,Cyclins and Cell Cycle Regulation,Glioma Signaling,Molecular Mechanisms of Cancer,Pancreatic Adenocarcinoma Signaling,Senescence Pathway,Small Cell Lung Cancer Signaling
hsa-miR-483-3p	miR-483-3p (miRNAs w/seed CACUCCU)	4.613	TargetScan Human	High (predicted)	CDX4	CDX Gastrointestinal Cancer Signaling Pathway
hsa-miR-483-3p	miR-483-3p (miRNAs w/seed CACUCCU)	4.613	TargetScan Mouse	High (predicted)	CEACAM19
hsa-miR-483-3p	miR-483-3p (miRNAs w/seed CACUCCU)	4.613	Ingenuity Expert Findings	Experimentally Observed	CENPF
hsa-miR-483-3p	miR-483-3p (miRNAs w/seed CACUCCU)	4.613	TargetScan Mouse	High (predicted)	CFAP126
hsa-miR-483-3p	miR-483-3p (miRNAs w/seed CACUCCU)	4.613	TargetScan Human	High (predicted)	CHMP2B	Mechanisms of Viral Exit from Host Cells
hsa-miR-483-3p	miR-483-3p (miRNAs w/seed CACUCCU)	4.613	TargetScan Mouse	High (predicted)	CLEC7A	Neutrophil Extracellular Trap Signaling Pathway,Pathogen Induced Cytokine Storm Signaling Pathway,Phagosome Formation,Role of Pattern Recognition Receptors in Recognition of Bacteria and Viruses
hsa-miR-483-3p	miR-483-3p (miRNAs w/seed CACUCCU)	4.613	TargetScan Mouse	High (predicted)	COQ7
hsa-miR-483-3p	miR-483-3p (miRNAs w/seed CACUCCU)	4.613	Ingenuity Expert Findings,TargetScan Human	Experimentally Observed,Moderate (predicted)	CREBL2
hsa-miR-483-3p	miR-483-3p (miRNAs w/seed CACUCCU)	4.613	TargetScan Mouse	High (predicted)	CRIP3
hsa-miR-483-3p	miR-483-3p (miRNAs w/seed CACUCCU)	4.613	TargetScan Human	High (predicted)	CSRP3
hsa-miR-483-3p	miR-483-3p (miRNAs w/seed CACUCCU)	4.613	TargetScan Mouse	High (predicted)	Ctag2
hsa-miR-483-3p	miR-483-3p (miRNAs w/seed CACUCCU)	4.613	TargetScan Mouse	High (predicted)	Ctla2a/Ctla2b
hsa-miR-483-3p	miR-483-3p (miRNAs w/seed CACUCCU)	4.613	Ingenuity Expert Findings,TargetScan Human	Experimentally Observed,Moderate (predicted)	DCAF6	Glucocorticoid Receptor Signaling
hsa-miR-483-3p	miR-483-3p (miRNAs w/seed CACUCCU)	4.613	TargetScan Mouse	High (predicted)	DHRS7B
hsa-miR-483-3p	miR-483-3p (miRNAs w/seed CACUCCU)	4.613	TargetScan Human	High (predicted)	DIABLO	Apoptosis Signaling,Ceramide Signaling,Death Receptor Signaling,Induction of Apoptosis by HIV1,Lymphotoxin β Receptor Signaling,Molecular Mechanisms of Cancer
hsa-miR-483-3p	miR-483-3p (miRNAs w/seed CACUCCU)	4.613	TargetScan Human	High (predicted)	DNAJC30	Aldosterone Signaling in Epithelial Cells,Protein Ubiquitination Pathway
hsa-miR-483-3p	miR-483-3p (miRNAs w/seed CACUCCU)	4.613	TargetScan Mouse	High (predicted)	DPP6
hsa-miR-483-3p	miR-483-3p (miRNAs w/seed CACUCCU)	4.613	Ingenuity Expert Findings	Experimentally Observed	ECHDC3	Fatty Acid β-oxidation I,Isoleucine Degradation I,Valine Degradation I
hsa-miR-483-3p	miR-483-3p (miRNAs w/seed CACUCCU)	4.613	TargetScan Mouse	High (predicted)	EEPD1
hsa-miR-483-3p	miR-483-3p (miRNAs w/seed CACUCCU)	4.613	TargetScan Mouse	High (predicted)	EGR1	B Cell Receptor Signaling,CDK5 Signaling,CXCR4 Signaling,GNRH Signaling,ID1 Signaling Pathway,Pulmonary Fibrosis Idiopathic Signaling Pathway,Regulation Of The Epithelial Mesenchymal Transition By Growth Factors Pathway,Regulation of the Epithelial-Mesenchymal Transition Pathway,Role Of Chondrocytes In Rheumatoid Arthritis Signaling Pathway,Role of Tissue Factor in Cancer
hsa-miR-483-3p	miR-483-3p (miRNAs w/seed CACUCCU)	4.613	Ingenuity Expert Findings,TargetScan Human	Experimentally Observed,High (predicted)	EI24
hsa-miR-483-3p	miR-483-3p (miRNAs w/seed CACUCCU)	4.613	TargetScan Human	High (predicted)	EIF4EBP3	Circadian Rhythm Signaling,Insulin Secretion Signaling Pathway,mTOR Signaling,Pulmonary Fibrosis Idiopathic Signaling Pathway,Regulation of eIF4 and p70S6K Signaling,Synaptogenesis Signaling Pathway
hsa-miR-483-3p	miR-483-3p (miRNAs w/seed CACUCCU)	4.613	TargetScan Mouse	High (predicted)	ENSA	Kinetochore Metaphase Signaling Pathway
hsa-miR-483-3p	miR-483-3p (miRNAs w/seed CACUCCU)	4.613	TargetScan Human	High (predicted)	EPGN
hsa-miR-483-3p	miR-483-3p (miRNAs w/seed CACUCCU)	4.613	Ingenuity Expert Findings,TargetScan Human	Experimentally Observed,Moderate (predicted)	ERP29	NRF2-mediated Oxidative Stress Response
hsa-miR-483-3p	miR-483-3p (miRNAs w/seed CACUCCU)	4.613	TargetScan Mouse	High (predicted)	F2RL1	Breast Cancer Regulation by Stathmin1,CREB Signaling in Neurons,FAK Signaling,G-Protein Coupled Receptor Signaling,Gα12/13 Signaling,p70S6K Signaling,Phagosome Formation,Role of Macrophages, Fibroblasts and Endothelial Cells in Rheumatoid Arthritis,Role of Tissue Factor in Cancer,S100 Family Signaling Pathway,SPINK1 Pancreatic Cancer Pathway
hsa-miR-483-3p	miR-483-3p (miRNAs w/seed CACUCCU)	4.613	TargetScan Mouse	High (predicted)	FAM107B
hsa-miR-483-3p	miR-483-3p (miRNAs w/seed CACUCCU)	4.613	TargetScan Mouse	High (predicted)	FIGNL2
hsa-miR-483-3p	miR-483-3p (miRNAs w/seed CACUCCU)	4.613	TargetScan Human	High (predicted)	FURIN	Coronavirus Pathogenesis Pathway,Insulin Secretion Signaling Pathway,Notch Signaling
hsa-miR-483-3p	miR-483-3p (miRNAs w/seed CACUCCU)	4.613	TargetScan Mouse	High (predicted)	FUT1
hsa-miR-483-3p	miR-483-3p (miRNAs w/seed CACUCCU)	4.613	TargetScan Human	High (predicted)	GARIN1B
hsa-miR-483-3p	miR-483-3p (miRNAs w/seed CACUCCU)	4.613	TargetScan Mouse	High (predicted)	GCSAM
hsa-miR-483-3p	miR-483-3p (miRNAs w/seed CACUCCU)	4.613	TargetScan Mouse,TargetScan Human	High (predicted),Moderate (predicted)	GDF3
hsa-miR-483-3p	miR-483-3p (miRNAs w/seed CACUCCU)	4.613	TargetScan Human	High (predicted)	GDPD4
hsa-miR-483-3p	miR-483-3p (miRNAs w/seed CACUCCU)	4.613	Ingenuity Expert Findings	Experimentally Observed	GJA1	Gap Junction Signaling,Glucocorticoid Receptor Signaling,NAD Signaling Pathway,Neurovascular Coupling Signaling Pathway,Ovarian Cancer Signaling,Oxytocin Signaling Pathway,WNT/β-catenin Signaling
hsa-miR-483-3p	miR-483-3p (miRNAs w/seed CACUCCU)	4.613	TargetScan Human	High (predicted)	GLYAT
hsa-miR-483-3p	miR-483-3p (miRNAs w/seed CACUCCU)	4.613	TargetScan Mouse	High (predicted)	Gm10037
hsa-miR-483-3p	miR-483-3p (miRNAs w/seed CACUCCU)	4.613	TargetScan Mouse	High (predicted)	Gm14288 (includes others)
hsa-miR-483-3p	miR-483-3p (miRNAs w/seed CACUCCU)	4.613	TargetScan Mouse	High (predicted)	Gm16253
hsa-miR-483-3p	miR-483-3p (miRNAs w/seed CACUCCU)	4.613	TargetScan Mouse	High (predicted)	Gm4952
hsa-miR-483-3p	miR-483-3p (miRNAs w/seed CACUCCU)	4.613	TargetScan Mouse	High (predicted)	Gm5127
hsa-miR-483-3p	miR-483-3p (miRNAs w/seed CACUCCU)	4.613	Ingenuity Expert Findings	Experimentally Observed	GPSM2
hsa-miR-483-3p	miR-483-3p (miRNAs w/seed CACUCCU)	4.613	TargetScan Mouse,TargetScan Human	High (predicted),Moderate (predicted)	GRIK1	Amyotrophic Lateral Sclerosis Signaling,Calcium Signaling,CREB Signaling in Neurons,Gap Junction Signaling,Glutamate Receptor Signaling
hsa-miR-483-3p	miR-483-3p (miRNAs w/seed CACUCCU)	4.613	Ingenuity Expert Findings	Experimentally Observed	GTF2E1	Androgen Signaling,Assembly of RNA Polymerase II Complex,Glucocorticoid Receptor Signaling
hsa-miR-483-3p	miR-483-3p (miRNAs w/seed CACUCCU)	4.613	TargetScan Human	High (predicted)	GTF2H1	Adipogenesis pathway,Androgen Signaling,Assembly of RNA Polymerase II Complex,Glucocorticoid Receptor Signaling,NER (Nucleotide Excision Repair, Enhanced Pathway),Nucleotide Excision Repair Pathway,RAR Activation
hsa-miR-483-3p	miR-483-3p (miRNAs w/seed CACUCCU)	4.613	TargetScan Human	High (predicted)	GUCA1ANB
hsa-miR-483-3p	miR-483-3p (miRNAs w/seed CACUCCU)	4.613	TargetScan Human	High (predicted)	H3-5
hsa-miR-483-3p	miR-483-3p (miRNAs w/seed CACUCCU)	4.613	TargetScan Mouse	High (predicted)	HDGF
hsa-miR-483-3p	miR-483-3p (miRNAs w/seed CACUCCU)	4.613	TargetScan Human	High (predicted)	HDGFL1
hsa-miR-483-3p	miR-483-3p (miRNAs w/seed CACUCCU)	4.613	TargetScan Human	High (predicted)	HEATR5B
hsa-miR-483-3p	miR-483-3p (miRNAs w/seed CACUCCU)	4.613	TargetScan Human	High (predicted)	HIRIP3
hsa-miR-483-3p	miR-483-3p (miRNAs w/seed CACUCCU)	4.613	Ingenuity Expert Findings	Experimentally Observed	HMGB3
hsa-miR-483-3p	miR-483-3p (miRNAs w/seed CACUCCU)	4.613	Ingenuity Expert Findings,TargetScan Human	Experimentally Observed,Moderate (predicted)	HNRNPA0
hsa-miR-483-3p	miR-483-3p (miRNAs w/seed CACUCCU)	4.613	TargetScan Human	High (predicted)	HP	Acute Phase Response Signaling,Glucocorticoid Receptor Signaling,Iron homeostasis signaling pathway,TR/RXR Activation
hsa-miR-483-3p	miR-483-3p (miRNAs w/seed CACUCCU)	4.613	TargetScan Human	High (predicted)	HPR	FXR/RXR Activation,LXR/RXR Activation
hsa-miR-483-3p	miR-483-3p (miRNAs w/seed CACUCCU)	4.613	TargetScan Mouse	High (predicted)	HS2ST1	Chondroitin Sulfate Biosynthesis,Chondroitin Sulfate Biosynthesis (Late Stages),Dermatan Sulfate Biosynthesis,Dermatan Sulfate Biosynthesis (Late Stages),Heparan Sulfate Biosynthesis,Heparan Sulfate Biosynthesis (Late Stages),LPS/IL-1 Mediated Inhibition of RXR Function,Xenobiotic Metabolism CAR Signaling Pathway,Xenobiotic Metabolism PXR Signaling Pathway,Xenobiotic Metabolism Signaling
hsa-miR-483-3p	miR-483-3p (miRNAs w/seed CACUCCU)	4.613	TargetScan Human	High (predicted)	HSD11B2
hsa-miR-483-3p	miR-483-3p (miRNAs w/seed CACUCCU)	4.613	Ingenuity Expert Findings	Experimentally Observed	IER5
hsa-miR-483-3p	miR-483-3p (miRNAs w/seed CACUCCU)	4.613	Ingenuity Expert Findings,TargetScan Human	Experimentally Observed,High (predicted)	IGF1	Amyotrophic Lateral Sclerosis Signaling,Autophagy,Axonal Guidance Signaling,Breast Cancer Regulation by Stathmin1,Cardiac Hypertrophy Signaling,Cardiac Hypertrophy Signaling (Enhanced),Clathrin-mediated Endocytosis Signaling,CLEAR Signaling Pathway,CREB Signaling in Neurons,Estrogen Receptor Signaling,Estrogen-Dependent Breast Cancer Signaling,Glioblastoma Multiforme Signaling,Glioma Signaling,Gl…
hsa-miR-483-3p	miR-483-3p (miRNAs w/seed CACUCCU)	4.613	TargetScan Mouse	High (predicted)	IL36A	Acute Phase Response Signaling,Adrenomedullin signaling pathway,Agranulocyte Adhesion and Diapedesis,Airway Pathology in Chronic Obstructive Pulmonary Disease,Altered T Cell and B Cell Signaling in Rheumatoid Arthritis,Atherosclerosis Signaling,Cardiac Hypertrophy Signaling (Enhanced),CDX Gastrointestinal Cancer Signaling Pathway,Cholecystokinin/Gastrin-mediated Signaling,Communication between In…
hsa-miR-483-3p	miR-483-3p (miRNAs w/seed CACUCCU)	4.613	TargetScan Human	High (predicted)	IL36B	Acute Phase Response Signaling,Adrenomedullin signaling pathway,Agranulocyte Adhesion and Diapedesis,Airway Pathology in Chronic Obstructive Pulmonary Disease,Altered T Cell and B Cell Signaling in Rheumatoid Arthritis,Atherosclerosis Signaling,Cardiac Hypertrophy Signaling (Enhanced),CDX Gastrointestinal Cancer Signaling Pathway,Cholecystokinin/Gastrin-mediated Signaling,Communication between In…
hsa-miR-483-3p	miR-483-3p (miRNAs w/seed CACUCCU)	4.613	TargetScan Human	High (predicted)	INTS9
hsa-miR-483-3p	miR-483-3p (miRNAs w/seed CACUCCU)	4.613	TargetScan Mouse	High (predicted)	KIF2B	Kinetochore Metaphase Signaling Pathway
hsa-miR-483-3p	miR-483-3p (miRNAs w/seed CACUCCU)	4.613	Ingenuity Expert Findings	Experimentally Observed	KLHL12
hsa-miR-483-3p	miR-483-3p (miRNAs w/seed CACUCCU)	4.613	TargetScan Mouse	High (predicted)	KLHL32
hsa-miR-483-3p	miR-483-3p (miRNAs w/seed CACUCCU)	4.613	TargetScan Human	High (predicted)	KLHL42
hsa-miR-483-3p	miR-483-3p (miRNAs w/seed CACUCCU)	4.613	TargetScan Human	High (predicted)	KLRB1	Natural Killer Cell Signaling
hsa-miR-483-3p	miR-483-3p (miRNAs w/seed CACUCCU)	4.613	TargetScan Mouse	High (predicted)	LAMB3	CDK5 Signaling,GP6 Signaling Pathway,Myelination Signaling Pathway,Wound Healing Signaling Pathway
hsa-miR-483-3p	miR-483-3p (miRNAs w/seed CACUCCU)	4.613	Ingenuity Expert Findings	Experimentally Observed	LBR	Cholesterol Biosynthesis I,Cholesterol Biosynthesis II (via 24,25-dihydrolanosterol),Cholesterol Biosynthesis III (via Desmosterol),Superpathway of Cholesterol Biosynthesis,Zymosterol Biosynthesis
hsa-miR-483-3p	miR-483-3p (miRNAs w/seed CACUCCU)	4.613	TargetScan Human	High (predicted)	LCLAT1	CDP-diacylglycerol Biosynthesis I,Phosphatidylglycerol Biosynthesis II (Non-plastidic),Triacylglycerol Biosynthesis
hsa-miR-483-3p	miR-483-3p (miRNAs w/seed CACUCCU)	4.613	TargetScan Human	High (predicted)	LCMT2
hsa-miR-483-3p	miR-483-3p (miRNAs w/seed CACUCCU)	4.613	TargetScan Human	High (predicted)	LEP	Adipogenesis pathway,Airway Pathology in Chronic Obstructive Pulmonary Disease,AMPK Signaling,Cardiac Hypertrophy Signaling (Enhanced),CDX Gastrointestinal Cancer Signaling Pathway,Dendritic Cell Maturation,Erythropoietin Signaling Pathway,Estrogen Receptor Signaling,Hepatic Cholestasis,Hepatic Fibrosis / Hepatic Stellate Cell Activation,Hepatic Fibrosis Signaling Pathway,HMGB1 Signaling,IL-17 Si…
hsa-miR-483-3p	miR-483-3p (miRNAs w/seed CACUCCU)	4.613	TargetScan Mouse	High (predicted)	LIG1	BER (Base Excision Repair) Pathway,Cell Cycle Control of Chromosomal Replication,DNA Double-Strand Break Repair by Homologous Recombination,Mismatch Repair in Eukaryotes,NER (Nucleotide Excision Repair, Enhanced Pathway)
hsa-miR-483-3p	miR-483-3p (miRNAs w/seed CACUCCU)	4.613	TargetScan Human	High (predicted)	LINC00923
hsa-miR-483-3p	miR-483-3p (miRNAs w/seed CACUCCU)	4.613	TargetScan Human	High (predicted)	LINC01561
hsa-miR-483-3p	miR-483-3p (miRNAs w/seed CACUCCU)	4.613	TargetScan Human	High (predicted)	LINC01644
hsa-miR-483-3p	miR-483-3p (miRNAs w/seed CACUCCU)	4.613	TargetScan Human	High (predicted)	LOC403312
hsa-miR-483-3p	miR-483-3p (miRNAs w/seed CACUCCU)	4.613	TargetScan Mouse	High (predicted)	LRP2BP
hsa-miR-483-3p	miR-483-3p (miRNAs w/seed CACUCCU)	4.613	TargetScan Mouse	High (predicted)	LRRC27
hsa-miR-483-3p	miR-483-3p (miRNAs w/seed CACUCCU)	4.613	TargetScan Mouse	High (predicted)	LUC7L2
hsa-miR-483-3p	miR-483-3p (miRNAs w/seed CACUCCU)	4.613	TargetScan Mouse	High (predicted)	LYPD6
hsa-miR-483-3p	miR-483-3p (miRNAs w/seed CACUCCU)	4.613	TargetScan Human	High (predicted)	MAGEB3
hsa-miR-483-3p	miR-483-3p (miRNAs w/seed CACUCCU)	4.613	Ingenuity Expert Findings,TargetScan Human	Experimentally Observed,Moderate (predicted)	MAPKAPK2	BAG2 Signaling Pathway,Cardiac Hypertrophy Signaling,Cardiac Hypertrophy Signaling (Enhanced),CD40 Signaling,FGF Signaling,IL-33 Signaling Pathway,IL-6 Signaling,Inhibition of ARE-Mediated mRNA Degradation Pathway,NOD1/2 Signaling Pathway,p38 MAPK Signaling,RAR Activation,Role of IL-17A in Arthritis,Role of Macrophages, Fibroblasts and Endothelial Cells in Rheumatoid Arthritis,Senescence Pathway
hsa-miR-483-3p	miR-483-3p (miRNAs w/seed CACUCCU)	4.613	Ingenuity Expert Findings	Experimentally Observed	MDC1	ATM Signaling,Role of BRCA1 in DNA Damage Response,Role of CHK Proteins in Cell Cycle Checkpoint Control
hsa-miR-483-3p	miR-483-3p (miRNAs w/seed CACUCCU)	4.613	TargetScan Mouse	High (predicted)	MED1	Aryl Hydrocarbon Receptor Signaling,Estrogen Receptor Signaling,Glucocorticoid Receptor Signaling,p53 Signaling,PPAR Signaling,PPARα/RXRα Activation,RAR Activation,TR/RXR Activation,VDR/RXR Activation,Xenobiotic Metabolism CAR Signaling Pathway,Xenobiotic Metabolism PXR Signaling Pathway,Xenobiotic Metabolism Signaling
hsa-miR-483-3p	miR-483-3p (miRNAs w/seed CACUCCU)	4.613	Ingenuity Expert Findings	Experimentally Observed	METAP1
hsa-miR-483-3p	miR-483-3p (miRNAs w/seed CACUCCU)	4.613	TargetScan Mouse	High (predicted)	MFSD8
hsa-miR-483-3p	miR-483-3p (miRNAs w/seed CACUCCU)	4.613	Ingenuity Expert Findings	Experimentally Observed	MGME1
hsa-miR-483-3p	miR-483-3p (miRNAs w/seed CACUCCU)	4.613	Ingenuity Expert Findings	Experimentally Observed	MKI67
hsa-miR-483-3p	miR-483-3p (miRNAs w/seed CACUCCU)	4.613	TargetScan Human	High (predicted)	MKRN1
hsa-miR-483-3p	miR-483-3p (miRNAs w/seed CACUCCU)	4.613	TargetScan Mouse	High (predicted)	MOG	Multiple Sclerosis Signaling Pathway
hsa-miR-483-3p	miR-483-3p (miRNAs w/seed CACUCCU)	4.613	TargetScan Human	High (predicted)	MRPS18C
hsa-miR-483-3p	miR-483-3p (miRNAs w/seed CACUCCU)	4.613	TargetScan Mouse	High (predicted)	MSRA
hsa-miR-483-3p	miR-483-3p (miRNAs w/seed CACUCCU)	4.613	TargetScan Mouse,TargetScan Human	High (predicted)	MTA2	DNA Methylation and Transcriptional Repression Signaling
hsa-miR-483-3p	miR-483-3p (miRNAs w/seed CACUCCU)	4.613	TargetScan Human	High (predicted)	MUC19
hsa-miR-483-3p	miR-483-3p (miRNAs w/seed CACUCCU)	4.613	TargetScan Mouse	High (predicted)	NEK5
hsa-miR-483-3p	miR-483-3p (miRNAs w/seed CACUCCU)	4.613	TargetScan Human	High (predicted)	NFATC2IP
hsa-miR-483-3p	miR-483-3p (miRNAs w/seed CACUCCU)	4.613	TargetScan Mouse	High (predicted)	ORAI2	AMPK Signaling,Gustation Pathway,Neurovascular Coupling Signaling Pathway,Neutrophil Extracellular Trap Signaling Pathway
hsa-miR-483-3p	miR-483-3p (miRNAs w/seed CACUCCU)	4.613	TargetScan Mouse	High (predicted)	PCBD1	Dopamine Receptor Signaling,Phenylalanine Degradation I (Aerobic),Serotonin Receptor Signaling,Tyrosine Biosynthesis IV
hsa-miR-483-3p	miR-483-3p (miRNAs w/seed CACUCCU)	4.613	TargetScan Mouse	High (predicted)	PDP2
hsa-miR-483-3p	miR-483-3p (miRNAs w/seed CACUCCU)	4.613	TargetScan Mouse,Ingenuity Expert Findings	Experimentally Observed,High (predicted)	PGAM1	Gluconeogenesis I,Glycolysis I,Rapoport-Luebering Glycolytic Shunt,Sirtuin Signaling Pathway
hsa-miR-483-3p	miR-483-3p (miRNAs w/seed CACUCCU)	4.613	TargetScan Human	High (predicted)	PGAM4	3-phosphoinositide Biosynthesis,3-phosphoinositide Degradation,D-myo-inositol (1,4,5,6)-Tetrakisphosphate Biosynthesis,D-myo-inositol (3,4,5,6)-tetrakisphosphate Biosynthesis,D-myo-inositol-5-phosphate Metabolism,Gluconeogenesis I,Glycolysis I,Sirtuin Signaling Pathway,Superpathway of Inositol Phosphate Compounds
hsa-miR-483-3p	miR-483-3p (miRNAs w/seed CACUCCU)	4.613	TargetScan Human	High (predicted)	PIGY
hsa-miR-483-3p	miR-483-3p (miRNAs w/seed CACUCCU)	4.613	TargetScan Human	High (predicted)	PKN3
hsa-miR-483-3p	miR-483-3p (miRNAs w/seed CACUCCU)	4.613	TargetScan Mouse	High (predicted)	POU2AF1
hsa-miR-483-3p	miR-483-3p (miRNAs w/seed CACUCCU)	4.613	TargetScan Mouse	High (predicted)	Pramel17
hsa-miR-483-3p	miR-483-3p (miRNAs w/seed CACUCCU)	4.613	TargetScan Mouse	High (predicted)	PRC1	Mitotic Roles of Polo-Like Kinase
hsa-miR-483-3p	miR-483-3p (miRNAs w/seed CACUCCU)	4.613	TargetScan Mouse	High (predicted)	PRDM14
hsa-miR-483-3p	miR-483-3p (miRNAs w/seed CACUCCU)	4.613	TargetScan Human	High (predicted)	PRNT
hsa-miR-483-3p	miR-483-3p (miRNAs w/seed CACUCCU)	4.613	Ingenuity Expert Findings	Experimentally Observed	PROM2
hsa-miR-483-3p	miR-483-3p (miRNAs w/seed CACUCCU)	4.613	Ingenuity Expert Findings,TargetScan Human	Experimentally Observed,High (predicted)	PRXL2A
hsa-miR-483-3p	miR-483-3p (miRNAs w/seed CACUCCU)	4.613	Ingenuity Expert Findings	Experimentally Observed	PSEN2	Amyloid Processing,ERBB4 Signaling,Mitochondrial Dysfunction,Molecular Mechanisms of Cancer,Myelination Signaling Pathway,Neuroinflammation Signaling Pathway,Notch Signaling,Regulation Of The Epithelial Mesenchymal Transition In Development Pathway,Regulation of the Epithelial-Mesenchymal Transition Pathway,Th1 and Th2 Activation Pathway,Th1 Pathway,Th2 Pathway
hsa-miR-483-3p	miR-483-3p (miRNAs w/seed CACUCCU)	4.613	Ingenuity Expert Findings	Experimentally Observed	PUDP
hsa-miR-483-3p	miR-483-3p (miRNAs w/seed CACUCCU)	4.613	TargetScan Human	High (predicted)	PYURF
hsa-miR-483-3p	miR-483-3p (miRNAs w/seed CACUCCU)	4.613	TargetScan Mouse	High (predicted)	RAB5B	Amyotrophic Lateral Sclerosis Signaling,Caveolar-mediated Endocytosis Signaling,Clathrin-mediated Endocytosis Signaling,Phagosome Maturation,Remodeling of Epithelial Adherens Junctions,Synaptogenesis Signaling Pathway
hsa-miR-483-3p	miR-483-3p (miRNAs w/seed CACUCCU)	4.613	Ingenuity Expert Findings	Experimentally Observed	RAN	Chronic Myeloid Leukemia Signaling,HIF1α Signaling,MicroRNA Biogenesis Signaling Pathway,RAN Signaling,Sumoylation Pathway
hsa-miR-483-3p	miR-483-3p (miRNAs w/seed CACUCCU)	4.613	TargetScan Mouse,TargetScan Human	High (predicted),Moderate (predicted)	RBAK
hsa-miR-483-3p	miR-483-3p (miRNAs w/seed CACUCCU)	4.613	TargetScan Human	High (predicted)	RGS8	Opioid Signaling Pathway
hsa-miR-483-3p	miR-483-3p (miRNAs w/seed CACUCCU)	4.613	TargetScan Mouse	High (predicted)	RGSL1
hsa-miR-483-3p	miR-483-3p (miRNAs w/seed CACUCCU)	4.613	TargetScan Human	High (predicted)	RNASE11
hsa-miR-483-3p	miR-483-3p (miRNAs w/seed CACUCCU)	4.613	Ingenuity Expert Findings	Experimentally Observed	RNF4	Sumoylation Pathway
hsa-miR-483-3p	miR-483-3p (miRNAs w/seed CACUCCU)	4.613	TargetScan Mouse	High (predicted)	RNF5
hsa-miR-483-3p	miR-483-3p (miRNAs w/seed CACUCCU)	4.613	TargetScan Human	High (predicted)	ROGDI
hsa-miR-483-3p	miR-483-3p (miRNAs w/seed CACUCCU)	4.613	TargetScan Human	High (predicted)	RP11-574F21.3
hsa-miR-483-3p	miR-483-3p (miRNAs w/seed CACUCCU)	4.613	TargetScan Human	High (predicted)	RP11_572B21
hsa-miR-483-3p	miR-483-3p (miRNAs w/seed CACUCCU)	4.613	TargetScan Human	High (predicted)	RPE	Pentose Phosphate Pathway,Pentose Phosphate Pathway (Non-oxidative Branch)
hsa-miR-483-3p	miR-483-3p (miRNAs w/seed CACUCCU)	4.613	Ingenuity Expert Findings,TargetScan Human	Experimentally Observed,Moderate (predicted)	RWDD4
hsa-miR-483-3p	miR-483-3p (miRNAs w/seed CACUCCU)	4.613	TargetScan Mouse	High (predicted)	SF3B5
hsa-miR-483-3p	miR-483-3p (miRNAs w/seed CACUCCU)	4.613	TargetScan Human	High (predicted)	SFTPA2	Pulmonary Fibrosis Idiopathic Signaling Pathway
hsa-miR-483-3p	miR-483-3p (miRNAs w/seed CACUCCU)	4.613	TargetScan Mouse	High (predicted)	SLC26A9
hsa-miR-483-3p	miR-483-3p (miRNAs w/seed CACUCCU)	4.613	Ingenuity Expert Findings	Experimentally Observed	SLC7A1	eNOS Signaling,Nitric Oxide Signaling in the Cardiovascular System
hsa-miR-483-3p	miR-483-3p (miRNAs w/seed CACUCCU)	4.613	Ingenuity Expert Findings	Experimentally Observed	SMAD4	Antiproliferative Role of TOB in T Cell Signaling,BMP signaling pathway,Cardiomyocyte Differentiation via BMP Receptors,CDX Gastrointestinal Cancer Signaling Pathway,Cell Cycle: G1/S Checkpoint Regulation,Chronic Myeloid Leukemia Signaling,Colorectal Cancer Metastasis Signaling,Coronavirus Pathogenesis Pathway,Factors Promoting Cardiogenesis in Vertebrates,FAT10 Cancer Signaling Pathway,GADD45 Si…
hsa-miR-483-3p	miR-483-3p (miRNAs w/seed CACUCCU)	4.613	TargetScan Mouse	High (predicted)	SMDT1
hsa-miR-483-3p	miR-483-3p (miRNAs w/seed CACUCCU)	4.613	TargetScan Human	High (predicted)	SMS	Polyamine Regulation in Colon Cancer,Spermine Biosynthesis
hsa-miR-483-3p	miR-483-3p (miRNAs w/seed CACUCCU)	4.613	Ingenuity Expert Findings	Experimentally Observed	SOCS3	3-phosphoinositide Biosynthesis,3-phosphoinositide Degradation,Acute Phase Response Signaling,D-myo-inositol (1,4,5,6)-Tetrakisphosphate Biosynthesis,D-myo-inositol (3,4,5,6)-tetrakisphosphate Biosynthesis,D-myo-inositol-5-phosphate Metabolism,FAK Signaling,Growth Hormone Signaling,IGF-1 Signaling,IL-10 Signaling,IL-12 Signaling and Production in Macrophages,IL-13 Signaling Pathway,IL-22 Signalin…
hsa-miR-483-3p	miR-483-3p (miRNAs w/seed CACUCCU)	4.613	Ingenuity Expert Findings	Experimentally Observed	SPC25	Kinetochore Metaphase Signaling Pathway
hsa-miR-483-3p	miR-483-3p (miRNAs w/seed CACUCCU)	4.613	TargetScan Mouse	High (predicted)	SPECC1L
hsa-miR-483-3p	miR-483-3p (miRNAs w/seed CACUCCU)	4.613	TargetScan Mouse	High (predicted)	SPRR1A
hsa-miR-483-3p	miR-483-3p (miRNAs w/seed CACUCCU)	4.613	TargetScan Mouse	High (predicted)	Sprr2k
hsa-miR-483-3p	miR-483-3p (miRNAs w/seed CACUCCU)	4.613	TargetScan Human	High (predicted)	STC2
hsa-miR-483-3p	miR-483-3p (miRNAs w/seed CACUCCU)	4.613	TargetScan Human	High (predicted)	STEEP1
hsa-miR-483-3p	miR-483-3p (miRNAs w/seed CACUCCU)	4.613	TargetScan Human	High (predicted)	SURF4
hsa-miR-483-3p	miR-483-3p (miRNAs w/seed CACUCCU)	4.613	Ingenuity Expert Findings,TargetScan Human	Experimentally Observed,Moderate (predicted)	TACC1
hsa-miR-483-3p	miR-483-3p (miRNAs w/seed CACUCCU)	4.613	TargetScan Mouse	High (predicted)	TATDN1
hsa-miR-483-3p	miR-483-3p (miRNAs w/seed CACUCCU)	4.613	TargetScan Mouse	High (predicted)	TEK	Angiopoietin Signaling,Apelin Endothelial Signaling Pathway,IL-15 Production,IL-8 Signaling,Sperm Motility
hsa-miR-483-3p	miR-483-3p (miRNAs w/seed CACUCCU)	4.613	TargetScan Human	High (predicted)	THAP3
hsa-miR-483-3p	miR-483-3p (miRNAs w/seed CACUCCU)	4.613	TargetScan Human	High (predicted)	TINF2	Telomerase Signaling,Telomere Extension by Telomerase
hsa-miR-483-3p	miR-483-3p (miRNAs w/seed CACUCCU)	4.613	TargetScan Mouse	High (predicted)	TMED4
hsa-miR-483-3p	miR-483-3p (miRNAs w/seed CACUCCU)	4.613	Ingenuity Expert Findings	Experimentally Observed	TMEM106C
hsa-miR-483-3p	miR-483-3p (miRNAs w/seed CACUCCU)	4.613	TargetScan Human	High (predicted)	TMEM150C
hsa-miR-483-3p	miR-483-3p (miRNAs w/seed CACUCCU)	4.613	Ingenuity Expert Findings,TargetScan Human	Experimentally Observed,High (predicted)	TMPRSS11E	Neuroprotective Role of THOP1 in Alzheimer's Disease
hsa-miR-483-3p	miR-483-3p (miRNAs w/seed CACUCCU)	4.613	TargetScan Human	High (predicted)	TNFSF4	Airway Pathology in Chronic Obstructive Pulmonary Disease,Cardiac Hypertrophy Signaling (Enhanced),CDX Gastrointestinal Cancer Signaling Pathway,Erythropoietin Signaling Pathway,Hepatic Cholestasis,HMGB1 Signaling,IL-17 Signaling,Inhibition of ARE-Mediated mRNA Degradation Pathway,Macrophage Classical Activation Signaling Pathway,Multiple Sclerosis Signaling Pathway,NOD1/2 Signaling Pathway,OX40 …
hsa-miR-483-3p	miR-483-3p (miRNAs w/seed CACUCCU)	4.613	TargetScan Human	High (predicted)	TOM1L2
hsa-miR-483-3p	miR-483-3p (miRNAs w/seed CACUCCU)	4.613	TargetScan Human	High (predicted)	TRIM31
hsa-miR-483-3p	miR-483-3p (miRNAs w/seed CACUCCU)	4.613	TargetScan Mouse,TargetScan Human	High (predicted),Moderate (predicted)	TSPAN33
hsa-miR-483-3p	miR-483-3p (miRNAs w/seed CACUCCU)	4.613	TargetScan Human	High (predicted)	TUBGCP3
hsa-miR-483-3p	miR-483-3p (miRNAs w/seed CACUCCU)	4.613	TargetScan Mouse	High (predicted)	TUSC3
hsa-miR-483-3p	miR-483-3p (miRNAs w/seed CACUCCU)	4.613	Ingenuity Expert Findings,TargetScan Human	Experimentally Observed,Moderate (predicted)	TVP23B
hsa-miR-483-3p	miR-483-3p (miRNAs w/seed CACUCCU)	4.613	TargetScan Mouse	High (predicted)	TXNIP	Adipogenesis pathway,Pyroptosis Signaling Pathway
hsa-miR-483-3p	miR-483-3p (miRNAs w/seed CACUCCU)	4.613	TargetScan Mouse	High (predicted)	USP48	Protein Ubiquitination Pathway
hsa-miR-483-3p	miR-483-3p (miRNAs w/seed CACUCCU)	4.613	TargetScan Human	High (predicted)	VSTM1	Neutrophil Extracellular Trap Signaling Pathway
hsa-miR-483-3p	miR-483-3p (miRNAs w/seed CACUCCU)	4.613	Ingenuity Expert Findings	Experimentally Observed	YAP1	14-3-3-mediated Signaling,Epithelial Adherens Junction Signaling,ERBB4 Signaling,Ferroptosis Signaling Pathway,G-Protein Coupled Receptor Signaling,Hepatic Fibrosis Signaling Pathway,HIPPO signaling,MicroRNA Biogenesis Signaling Pathway,PD-1, PD-L1 cancer immunotherapy pathway,Pulmonary Fibrosis Idiopathic Signaling Pathway,Pulmonary Healing Signaling Pathway,Regulation Of The Epithelial Mesenchy…
hsa-miR-483-3p	miR-483-3p (miRNAs w/seed CACUCCU)	4.613	TargetScan Human	High (predicted)	ZBTB26
hsa-miR-483-3p	miR-483-3p (miRNAs w/seed CACUCCU)	4.613	TargetScan Human	High (predicted)	ZBTB7B
hsa-miR-483-3p	miR-483-3p (miRNAs w/seed CACUCCU)	4.613	TargetScan Human	High (predicted)	ZDHHC21	Estrogen Receptor Signaling
hsa-miR-483-3p	miR-483-3p (miRNAs w/seed CACUCCU)	4.613	TargetScan Mouse	High (predicted)	Zfp969
hsa-miR-483-3p	miR-483-3p (miRNAs w/seed CACUCCU)	4.613	TargetScan Human	High (predicted)	ZNF225
hsa-miR-483-3p	miR-483-3p (miRNAs w/seed CACUCCU)	4.613	TargetScan Human	High (predicted)	ZNF23
hsa-miR-483-3p	miR-483-3p (miRNAs w/seed CACUCCU)	4.613	TargetScan Human	High (predicted)	ZNF30
hsa-miR-483-3p	miR-483-3p (miRNAs w/seed CACUCCU)	4.613	TargetScan Human	High (predicted)	ZNF330
hsa-miR-483-3p	miR-483-3p (miRNAs w/seed CACUCCU)	4.613	TargetScan Mouse	High (predicted),Moderate (predicted)	ZNF442
hsa-miR-483-3p	miR-483-3p (miRNAs w/seed CACUCCU)	4.613	TargetScan Human	High (predicted)	ZNF544
hsa-miR-483-3p	miR-483-3p (miRNAs w/seed CACUCCU)	4.613	TargetScan Mouse	High (predicted)	ZNF559-ZNF177
hsa-miR-483-3p	miR-483-3p (miRNAs w/seed CACUCCU)	4.613	TargetScan Human	High (predicted)	ZNF740
hsa-miR-483-3p	miR-483-3p (miRNAs w/seed CACUCCU)	4.613	TargetScan Mouse	High (predicted)	ZNF773
hsa-miR-483-3p	miR-483-3p (miRNAs w/seed CACUCCU)	4.613	TargetScan Human	High (predicted)	ZNF780A
hsa-miR-483-5p	miR-483-5p (miRNAs w/seed AGACGGG)	4.315	TargetScan Human	High (predicted)	ACBD6
hsa-miR-483-5p	miR-483-5p (miRNAs w/seed AGACGGG)	4.315	Ingenuity Expert Findings,TargetScan Human	Experimentally Observed,High (predicted)	ALCAM
hsa-miR-483-5p	miR-483-5p (miRNAs w/seed AGACGGG)	4.315	Ingenuity Expert Findings,TargetScan Human	Experimentally Observed,High (predicted)	ARHGDIA	Regulation of Actin-based Motility by Rho,RHOGDI Signaling,Sumoylation Pathway
hsa-miR-483-5p	miR-483-5p (miRNAs w/seed AGACGGG)	4.315	TargetScan Mouse	High (predicted)	ARRB2	Clathrin-mediated Endocytosis Signaling,G-Protein Coupled Receptor Signaling,IL-8 Signaling,Opioid Signaling Pathway,Oxytocin Signaling Pathway,Role of Tissue Factor in Cancer,Sonic Hedgehog Signaling
hsa-miR-483-5p	miR-483-5p (miRNAs w/seed AGACGGG)	4.315	TargetScan Human	High (predicted)	ASB16
hsa-miR-483-5p	miR-483-5p (miRNAs w/seed AGACGGG)	4.315	TargetScan Mouse	High (predicted)	ASCL4
hsa-miR-483-5p	miR-483-5p (miRNAs w/seed AGACGGG)	4.315	TargetScan Human	High (predicted)	ASPN
hsa-miR-483-5p	miR-483-5p (miRNAs w/seed AGACGGG)	4.315	TargetScan Mouse	High (predicted)	ATP2A3	Apelin Cardiomyocyte Signaling Pathway,Calcium Signaling,Calcium Transport I,Calcium-induced T Lymphocyte Apoptosis,Cardiac Hypertrophy Signaling (Enhanced),Cardiac β-adrenergic Signaling,Dopamine-DARPP32 Feedback in cAMP Signaling,Nitric Oxide Signaling in the Cardiovascular System
hsa-miR-483-5p	miR-483-5p (miRNAs w/seed AGACGGG)	4.315	TargetScan Human	High (predicted)	BBS5
hsa-miR-483-5p	miR-483-5p (miRNAs w/seed AGACGGG)	4.315	TargetScan Human	High (predicted)	BRI3BP
hsa-miR-483-5p	miR-483-5p (miRNAs w/seed AGACGGG)	4.315	TargetScan Mouse	High (predicted)	C1QA	Acute Phase Response Signaling,Complement System,Multiple Sclerosis Signaling Pathway,Neutrophil Extracellular Trap Signaling Pathway,Role of Pattern Recognition Receptors in Recognition of Bacteria and Viruses
hsa-miR-483-5p	miR-483-5p (miRNAs w/seed AGACGGG)	4.315	TargetScan Human	High (predicted)	CACNG8	Amyotrophic Lateral Sclerosis Signaling,Androgen Signaling,Calcium Signaling,Cardiac Hypertrophy Signaling,Cardiac Hypertrophy Signaling (Enhanced),Cardiac β-adrenergic Signaling,CCR5 Signaling in Macrophages,Cellular Effects of Sildenafil (Viagra),Circadian Rhythm Signaling,Corticotropin Releasing Hormone Signaling,CREB Signaling in Neurons,Dilated Cardiomyopathy Signaling Pathway,Dopamine-DARPP…
hsa-miR-483-5p	miR-483-5p (miRNAs w/seed AGACGGG)	4.315	TargetScan Human	High (predicted)	CACYBP	S100 Family Signaling Pathway
hsa-miR-483-5p	miR-483-5p (miRNAs w/seed AGACGGG)	4.315	TargetScan Mouse	High (predicted)	CCND2	Aryl Hydrocarbon Receptor Signaling,Breast Cancer Regulation by Stathmin1,Cell Cycle: G1/S Checkpoint Regulation,Chronic Myeloid Leukemia Signaling,Cyclins and Cell Cycle Regulation,Endocannabinoid Cancer Inhibition Pathway,Erythropoietin Signaling Pathway,GADD45 Signaling,Glioblastoma Multiforme Signaling,Glioma Signaling,Hereditary Breast Cancer Signaling,IL-8 Signaling,Molecular Mechanisms of …
hsa-miR-483-5p	miR-483-5p (miRNAs w/seed AGACGGG)	4.315	TargetScan Mouse	High (predicted)	CCNG2	HIF1α Signaling
hsa-miR-483-5p	miR-483-5p (miRNAs w/seed AGACGGG)	4.315	TargetScan Mouse	High (predicted)	CD28	Allograft Rejection Signaling,Altered T Cell and B Cell Signaling in Rheumatoid Arthritis,Antiproliferative Role of TOB in T Cell Signaling,Autoimmune Thyroid Disease Signaling,CD28 Signaling in T Helper Cells,Communication between Innate and Adaptive Immune Cells,Crosstalk between Dendritic Cells and Natural Killer Cells,CTLA4 Signaling in Cytotoxic T Lymphocytes,Graft-versus-Host Disease Signal…
hsa-miR-483-5p	miR-483-5p (miRNAs w/seed AGACGGG)	4.315	TargetScan Mouse	High (predicted)	CD74	Antigen Presentation Pathway,MIF Regulation of Innate Immunity,MIF-mediated Glucocorticoid Regulation
hsa-miR-483-5p	miR-483-5p (miRNAs w/seed AGACGGG)	4.315	TargetScan Human	High (predicted)	CDK15	Cell Cycle Control of Chromosomal Replication,DNA Methylation and Transcriptional Repression Signaling,Molecular Mechanisms of Cancer
hsa-miR-483-5p	miR-483-5p (miRNAs w/seed AGACGGG)	4.315	TargetScan Human	High (predicted)	CDKN2AIPNL
hsa-miR-483-5p	miR-483-5p (miRNAs w/seed AGACGGG)	4.315	TargetScan Mouse	High (predicted)	CENPN	Kinetochore Metaphase Signaling Pathway
hsa-miR-483-5p	miR-483-5p (miRNAs w/seed AGACGGG)	4.315	TargetScan Human	High (predicted)	CLCN3	Insulin Secretion Signaling Pathway
hsa-miR-483-5p	miR-483-5p (miRNAs w/seed AGACGGG)	4.315	TargetScan Mouse	High (predicted)	CMC1
hsa-miR-483-5p	miR-483-5p (miRNAs w/seed AGACGGG)	4.315	TargetScan Human	High (predicted)	CPNE5
hsa-miR-483-5p	miR-483-5p (miRNAs w/seed AGACGGG)	4.315	TargetScan Human	High (predicted)	CT62
hsa-miR-483-5p	miR-483-5p (miRNAs w/seed AGACGGG)	4.315	TargetScan Human	High (predicted)	CTC-338M12.4
hsa-miR-483-5p	miR-483-5p (miRNAs w/seed AGACGGG)	4.315	TargetScan Human	High (predicted)	CUTA
hsa-miR-483-5p	miR-483-5p (miRNAs w/seed AGACGGG)	4.315	TargetScan Mouse,TargetScan Human	High (predicted),Moderate (predicted)	CYB561D1
hsa-miR-483-5p	miR-483-5p (miRNAs w/seed AGACGGG)	4.315	TargetScan Mouse,TargetScan Human	High (predicted),Moderate (predicted)	CYP2F1	Acetone Degradation I (to Methylglyoxal),Bupropion Degradation,Estrogen Biosynthesis,LPS/IL-1 Mediated Inhibition of RXR Function,Melatonin Degradation I,Nicotine Degradation II,Nicotine Degradation III,NRF2-mediated Oxidative Stress Response,Oxidative Ethanol Degradation III,Superpathway of Melatonin Degradation
hsa-miR-483-5p	miR-483-5p (miRNAs w/seed AGACGGG)	4.315	TargetScan Human	High (predicted)	DDI2
hsa-miR-483-5p	miR-483-5p (miRNAs w/seed AGACGGG)	4.315	TargetScan Human	High (predicted)	DLG5	HIPPO signaling
hsa-miR-483-5p	miR-483-5p (miRNAs w/seed AGACGGG)	4.315	TargetScan Human	High (predicted)	DNAAF10
hsa-miR-483-5p	miR-483-5p (miRNAs w/seed AGACGGG)	4.315	TargetScan Human	High (predicted)	DOCK8-AS1
hsa-miR-483-5p	miR-483-5p (miRNAs w/seed AGACGGG)	4.315	TargetScan Mouse	High (predicted)	DOK3	GDNF Family Ligand-Receptor Interactions
hsa-miR-483-5p	miR-483-5p (miRNAs w/seed AGACGGG)	4.315	TargetScan Mouse	High (predicted)	EEF1AKMT3	Cysteine Biosynthesis III (mammalia),Methionine Degradation I (to Homocysteine),Superpathway of Methionine Degradation
hsa-miR-483-5p	miR-483-5p (miRNAs w/seed AGACGGG)	4.315	TargetScan Human	High (predicted)	ENTPD4	Neurovascular Coupling Signaling Pathway,Pyrimidine Ribonucleotides De Novo Biosynthesis,Pyrimidine Ribonucleotides Interconversion
hsa-miR-483-5p	miR-483-5p (miRNAs w/seed AGACGGG)	4.315	TargetScan Mouse	High (predicted)	FAM107B
hsa-miR-483-5p	miR-483-5p (miRNAs w/seed AGACGGG)	4.315	TargetScan Mouse	High (predicted)	FAM3D
hsa-miR-483-5p	miR-483-5p (miRNAs w/seed AGACGGG)	4.315	TargetScan Human	High (predicted)	FIS1	Mitochondrial Dysfunction
hsa-miR-483-5p	miR-483-5p (miRNAs w/seed AGACGGG)	4.315	TargetScan Human	High (predicted)	FN3K
hsa-miR-483-5p	miR-483-5p (miRNAs w/seed AGACGGG)	4.315	TargetScan Human	High (predicted)	GATD1
hsa-miR-483-5p	miR-483-5p (miRNAs w/seed AGACGGG)	4.315	TargetScan Human	High (predicted)	GFRA4	GDNF Family Ligand-Receptor Interactions
hsa-miR-483-5p	miR-483-5p (miRNAs w/seed AGACGGG)	4.315	TargetScan Mouse	High (predicted)	Gm20604
hsa-miR-483-5p	miR-483-5p (miRNAs w/seed AGACGGG)	4.315	TargetScan Mouse	High (predicted)	Gm266
hsa-miR-483-5p	miR-483-5p (miRNAs w/seed AGACGGG)	4.315	TargetScan Human	High (predicted)	GOSR1	Huntington's Disease Signaling,Insulin Secretion Signaling Pathway,Phagosome Maturation,SNARE Signaling Pathway,Synaptogenesis Signaling Pathway,Tight Junction Signaling
hsa-miR-483-5p	miR-483-5p (miRNAs w/seed AGACGGG)	4.315	TargetScan Mouse	High (predicted)	GPR119	Breast Cancer Regulation by Stathmin1,CREB Signaling in Neurons,FAK Signaling,G-Protein Coupled Receptor Signaling,GPCR-Mediated Nutrient Sensing in Enteroendocrine Cells,Insulin Secretion Signaling Pathway,Phagosome Formation,S100 Family Signaling Pathway
hsa-miR-483-5p	miR-483-5p (miRNAs w/seed AGACGGG)	4.315	TargetScan Mouse,TargetScan Human	High (predicted),Moderate (predicted)	GPX3	Apelin Adipocyte Signaling Pathway,Glutathione Redox Reactions I,Mitochondrial Dysfunction
hsa-miR-483-5p	miR-483-5p (miRNAs w/seed AGACGGG)	4.315	TargetScan Human	High (predicted)	GRK2	cAMP-mediated signaling,Cardiac β-adrenergic Signaling,Colorectal Cancer Metastasis Signaling,G-Protein Coupled Receptor Signaling,Gαq Signaling,Opioid Signaling Pathway,Sonic Hedgehog Signaling
hsa-miR-483-5p	miR-483-5p (miRNAs w/seed AGACGGG)	4.315	TargetScan Mouse	High (predicted)	GUCA1B	Phototransduction Pathway
hsa-miR-483-5p	miR-483-5p (miRNAs w/seed AGACGGG)	4.315	TargetScan Human	High (predicted)	HAP1	Huntington's Disease Signaling,Mitochondrial Dysfunction
hsa-miR-483-5p	miR-483-5p (miRNAs w/seed AGACGGG)	4.315	TargetScan Human	High (predicted)	HES2
hsa-miR-483-5p	miR-483-5p (miRNAs w/seed AGACGGG)	4.315	TargetScan Human	High (predicted)	HRCT1
hsa-miR-483-5p	miR-483-5p (miRNAs w/seed AGACGGG)	4.315	TargetScan Human	High (predicted)	HSH2D
hsa-miR-483-5p	miR-483-5p (miRNAs w/seed AGACGGG)	4.315	TargetScan Human	High (predicted)	HTN3
hsa-miR-483-5p	miR-483-5p (miRNAs w/seed AGACGGG)	4.315	TargetScan Mouse	High (predicted)	HTR7	Breast Cancer Regulation by Stathmin1,cAMP-mediated signaling,CREB Signaling in Neurons,FAK Signaling,G-Protein Coupled Receptor Signaling,Gαs Signaling,Phagosome Formation,S100 Family Signaling Pathway,Serotonin Receptor Signaling
hsa-miR-483-5p	miR-483-5p (miRNAs w/seed AGACGGG)	4.315	TargetScan Human	High (predicted)	ICAM4	IL-33 Signaling Pathway
hsa-miR-483-5p	miR-483-5p (miRNAs w/seed AGACGGG)	4.315	TargetScan Mouse	High (predicted)	Igtp
hsa-miR-483-5p	miR-483-5p (miRNAs w/seed AGACGGG)	4.315	TargetScan Mouse	High (predicted)	INTS14
hsa-miR-483-5p	miR-483-5p (miRNAs w/seed AGACGGG)	4.315	TargetScan Human	High (predicted)	IQCE
hsa-miR-483-5p	miR-483-5p (miRNAs w/seed AGACGGG)	4.315	TargetScan Mouse	High (predicted)	KCNQ5
hsa-miR-483-5p	miR-483-5p (miRNAs w/seed AGACGGG)	4.315	TargetScan Mouse	High (predicted)	KLF6	Hepatic Fibrosis / Hepatic Stellate Cell Activation
hsa-miR-483-5p	miR-483-5p (miRNAs w/seed AGACGGG)	4.315	TargetScan Mouse	High (predicted)	KLHL20
hsa-miR-483-5p	miR-483-5p (miRNAs w/seed AGACGGG)	4.315	TargetScan Human	High (predicted)	LAIR2
hsa-miR-483-5p	miR-483-5p (miRNAs w/seed AGACGGG)	4.315	TargetScan Mouse	High (predicted)	LAMP5
hsa-miR-483-5p	miR-483-5p (miRNAs w/seed AGACGGG)	4.315	TargetScan Mouse	High (predicted)	LAMTOR1	CLEAR Signaling Pathway,Macrophage Alternative Activation Signaling Pathway
hsa-miR-483-5p	miR-483-5p (miRNAs w/seed AGACGGG)	4.315	TargetScan Mouse	High (predicted)	LBH
hsa-miR-483-5p	miR-483-5p (miRNAs w/seed AGACGGG)	4.315	TargetScan Mouse	High (predicted)	Lce3e (includes others)
hsa-miR-483-5p	miR-483-5p (miRNAs w/seed AGACGGG)	4.315	TargetScan Human	High (predicted)	LDB3
hsa-miR-483-5p	miR-483-5p (miRNAs w/seed AGACGGG)	4.315	TargetScan Human	High (predicted)	LINGO3
hsa-miR-483-5p	miR-483-5p (miRNAs w/seed AGACGGG)	4.315	TargetScan Mouse	High (predicted)	LIPK	Gustation Pathway
hsa-miR-483-5p	miR-483-5p (miRNAs w/seed AGACGGG)	4.315	TargetScan Human	High (predicted)	LMO1
hsa-miR-483-5p	miR-483-5p (miRNAs w/seed AGACGGG)	4.315	TargetScan Human	High (predicted)	LOH12CR2
hsa-miR-483-5p	miR-483-5p (miRNAs w/seed AGACGGG)	4.315	TargetScan Human	High (predicted)	LRRC2-AS1
hsa-miR-483-5p	miR-483-5p (miRNAs w/seed AGACGGG)	4.315	TargetScan Human	High (predicted)	MAP4K4	Apoptosis Signaling,Creatine-phosphate Biosynthesis,Death Receptor Signaling,Ephrin Receptor Signaling,IL-10 Signaling,IL-6 Signaling,IL-8 Signaling,NF-κB Signaling,NOD1/2 Signaling Pathway,PPAR Signaling,PPARα/RXRα Activation,SAPK/JNK Signaling,Systemic Lupus Erythematosus In B Cell Signaling Pathway,Toll-like Receptor Signaling
hsa-miR-483-5p	miR-483-5p (miRNAs w/seed AGACGGG)	4.315	TargetScan Human	High (predicted)	MAPK3	14-3-3-mediated Signaling,4-1BB Signaling in T Lymphocytes,Actin Cytoskeleton Signaling,Acute Myeloid Leukemia Signaling,Acute Phase Response Signaling,Adrenomedullin signaling pathway,Agrin Interactions at Neuromuscular Junction,Aldosterone Signaling in Epithelial Cells,Amyloid Processing,Androgen Signaling,Antioxidant Action of Vitamin C,Antiproliferative Role of Somatostatin Receptor 2,Apelin …
hsa-miR-483-5p	miR-483-5p (miRNAs w/seed AGACGGG)	4.315	TargetScan Mouse	High (predicted)	MARCHF4
hsa-miR-483-5p	miR-483-5p (miRNAs w/seed AGACGGG)	4.315	TargetScan Human	High (predicted)	MARCKSL1
hsa-miR-483-5p	miR-483-5p (miRNAs w/seed AGACGGG)	4.315	TargetScan Mouse	High (predicted)	MATN3	Osteoarthritis Pathway
hsa-miR-483-5p	miR-483-5p (miRNAs w/seed AGACGGG)	4.315	TargetScan Human	High (predicted)	MBTPS1	Endoplasmic Reticulum Stress Pathway,Unfolded protein response
hsa-miR-483-5p	miR-483-5p (miRNAs w/seed AGACGGG)	4.315	TargetScan Human	High (predicted)	MEA1
hsa-miR-483-5p	miR-483-5p (miRNAs w/seed AGACGGG)	4.315	TargetScan Mouse	High (predicted)	MOB3B
hsa-miR-483-5p	miR-483-5p (miRNAs w/seed AGACGGG)	4.315	TargetScan Human	High (predicted)	MPZ	Myelination Signaling Pathway
hsa-miR-483-5p	miR-483-5p (miRNAs w/seed AGACGGG)	4.315	TargetScan Human	High (predicted)	MRTO4
hsa-miR-483-5p	miR-483-5p (miRNAs w/seed AGACGGG)	4.315	TargetScan Human	High (predicted)	MS4A4E
hsa-miR-483-5p	miR-483-5p (miRNAs w/seed AGACGGG)	4.315	TargetScan Mouse	High (predicted)	MSANTD3
hsa-miR-483-5p	miR-483-5p (miRNAs w/seed AGACGGG)	4.315	TargetScan Human	High (predicted)	MSC
hsa-miR-483-5p	miR-483-5p (miRNAs w/seed AGACGGG)	4.315	TargetScan Human	High (predicted)	MTCH1
hsa-miR-483-5p	miR-483-5p (miRNAs w/seed AGACGGG)	4.315	TargetScan Human	High (predicted)	MTRNR2L4	Chaperone Mediated Autophagy Signaling Pathway
hsa-miR-483-5p	miR-483-5p (miRNAs w/seed AGACGGG)	4.315	TargetScan Mouse	High (predicted)	Mymx
hsa-miR-483-5p	miR-483-5p (miRNAs w/seed AGACGGG)	4.315	TargetScan Human	High (predicted)	MYOM2
hsa-miR-483-5p	miR-483-5p (miRNAs w/seed AGACGGG)	4.315	TargetScan Human	High (predicted)	MZB1
hsa-miR-483-5p	miR-483-5p (miRNAs w/seed AGACGGG)	4.315	TargetScan Mouse	High (predicted)	NHLH2	BEX2 Signaling Pathway
hsa-miR-483-5p	miR-483-5p (miRNAs w/seed AGACGGG)	4.315	TargetScan Human	High (predicted)	NUDT8
hsa-miR-483-5p	miR-483-5p (miRNAs w/seed AGACGGG)	4.315	TargetScan Mouse	High (predicted)	Oog2/Pramel26
hsa-miR-483-5p	miR-483-5p (miRNAs w/seed AGACGGG)	4.315	TargetScan Mouse,TargetScan Human	High (predicted),Moderate (predicted)	OSBPL7
hsa-miR-483-5p	miR-483-5p (miRNAs w/seed AGACGGG)	4.315	TargetScan Human	High (predicted)	P4HB	Hypoxia Signaling in the Cardiovascular System,Role of Tissue Factor in Cancer,Unfolded protein response
hsa-miR-483-5p	miR-483-5p (miRNAs w/seed AGACGGG)	4.315	TargetScan Mouse	High (predicted)	PANK2
hsa-miR-483-5p	miR-483-5p (miRNAs w/seed AGACGGG)	4.315	TargetScan Human	High (predicted)	PAX1
hsa-miR-483-5p	miR-483-5p (miRNAs w/seed AGACGGG)	4.315	TargetScan Mouse	High (predicted)	PHTF1
hsa-miR-483-5p	miR-483-5p (miRNAs w/seed AGACGGG)	4.315	TargetScan Human	High (predicted)	PIP5K1A	3-phosphoinositide Biosynthesis,Actin Cytoskeleton Signaling,Aldosterone Signaling in Epithelial Cells,D-myo-inositol (1,4,5)-Trisphosphate Biosynthesis,Fcγ Receptor-mediated Phagocytosis in Macrophages and Monocytes,Phagosome Formation,RAC Signaling,Regulation of Actin-based Motility by Rho,RHOA Signaling,RHOGDI Signaling,Signaling by Rho Family GTPases,Superpathway of Inositol Phosphate Compoun…
hsa-miR-483-5p	miR-483-5p (miRNAs w/seed AGACGGG)	4.315	TargetScan Mouse	High (predicted)	PISD
hsa-miR-483-5p	miR-483-5p (miRNAs w/seed AGACGGG)	4.315	TargetScan Human	High (predicted)	PJA2
hsa-miR-483-5p	miR-483-5p (miRNAs w/seed AGACGGG)	4.315	TargetScan Human	High (predicted)	PLIN3	Chaperone Mediated Autophagy Signaling Pathway
hsa-miR-483-5p	miR-483-5p (miRNAs w/seed AGACGGG)	4.315	TargetScan Mouse	High (predicted)	PPP1R9B
hsa-miR-483-5p	miR-483-5p (miRNAs w/seed AGACGGG)	4.315	TargetScan Mouse	High (predicted)	PRSS27	Neuroprotective Role of THOP1 in Alzheimer's Disease
hsa-miR-483-5p	miR-483-5p (miRNAs w/seed AGACGGG)	4.315	TargetScan Mouse	High (predicted)	PSIP1
hsa-miR-483-5p	miR-483-5p (miRNAs w/seed AGACGGG)	4.315	TargetScan Human	High (predicted)	PTMA
hsa-miR-483-5p	miR-483-5p (miRNAs w/seed AGACGGG)	4.315	TargetScan Mouse	High (predicted)	Ptma (includes others)
hsa-miR-483-5p	miR-483-5p (miRNAs w/seed AGACGGG)	4.315	TargetScan Human	High (predicted)	PTRHD1
hsa-miR-483-5p	miR-483-5p (miRNAs w/seed AGACGGG)	4.315	TargetScan Mouse	High (predicted)	QRFP
hsa-miR-483-5p	miR-483-5p (miRNAs w/seed AGACGGG)	4.315	TargetScan Human	High (predicted)	RAB29
hsa-miR-483-5p	miR-483-5p (miRNAs w/seed AGACGGG)	4.315	TargetScan Human	High (predicted)	RAX2
hsa-miR-483-5p	miR-483-5p (miRNAs w/seed AGACGGG)	4.315	TargetScan Human	High (predicted)	RC3H2
hsa-miR-483-5p	miR-483-5p (miRNAs w/seed AGACGGG)	4.315	TargetScan Mouse	High (predicted)	RGS16	G-Protein Coupled Receptor Signaling,Gαq Signaling,IL-17 Signaling,Opioid Signaling Pathway
hsa-miR-483-5p	miR-483-5p (miRNAs w/seed AGACGGG)	4.315	TargetScan Human	High (predicted)	RP11_770J14
hsa-miR-483-5p	miR-483-5p (miRNAs w/seed AGACGGG)	4.315	TargetScan Human	High (predicted)	RP11_93B146
hsa-miR-483-5p	miR-483-5p (miRNAs w/seed AGACGGG)	4.315	TargetScan Human	High (predicted)	RP5_832C25
hsa-miR-483-5p	miR-483-5p (miRNAs w/seed AGACGGG)	4.315	TargetScan Human	High (predicted)	RPL31	EIF2 Signaling
hsa-miR-483-5p	miR-483-5p (miRNAs w/seed AGACGGG)	4.315	TargetScan Human	High (predicted)	RRS1
hsa-miR-483-5p	miR-483-5p (miRNAs w/seed AGACGGG)	4.315	TargetScan Mouse	High (predicted)	RSPO4
hsa-miR-483-5p	miR-483-5p (miRNAs w/seed AGACGGG)	4.315	TargetScan Human	High (predicted)	RUSC1
hsa-miR-483-5p	miR-483-5p (miRNAs w/seed AGACGGG)	4.315	TargetScan Mouse,TargetScan Human	High (predicted),Moderate (predicted)	SCRT1
hsa-miR-483-5p	miR-483-5p (miRNAs w/seed AGACGGG)	4.315	TargetScan Human	High (predicted)	SELENOO
hsa-miR-483-5p	miR-483-5p (miRNAs w/seed AGACGGG)	4.315	TargetScan Mouse	High (predicted)	SLC38A1	Ferroptosis Signaling Pathway,Glutamate Receptor Signaling
hsa-miR-483-5p	miR-483-5p (miRNAs w/seed AGACGGG)	4.315	TargetScan Mouse	High (predicted)	SLC45A2
hsa-miR-483-5p	miR-483-5p (miRNAs w/seed AGACGGG)	4.315	TargetScan Human	High (predicted)	SLC7A3
hsa-miR-483-5p	miR-483-5p (miRNAs w/seed AGACGGG)	4.315	TargetScan Human	High (predicted)	SMG6
hsa-miR-483-5p	miR-483-5p (miRNAs w/seed AGACGGG)	4.315	TargetScan Mouse,TargetScan Human	High (predicted)	SRSF4
hsa-miR-483-5p	miR-483-5p (miRNAs w/seed AGACGGG)	4.315	TargetScan Human	High (predicted)	SSC4D
hsa-miR-483-5p	miR-483-5p (miRNAs w/seed AGACGGG)	4.315	TargetScan Mouse	High (predicted)	TAF4	Androgen Signaling,Assembly of RNA Polymerase II Complex,Glucocorticoid Receptor Signaling,Huntington's Disease Signaling,RAR Activation
hsa-miR-483-5p	miR-483-5p (miRNAs w/seed AGACGGG)	4.315	TargetScan Human	High (predicted)	TGIF2LY
hsa-miR-483-5p	miR-483-5p (miRNAs w/seed AGACGGG)	4.315	TargetScan Human	High (predicted)	TIMM29
hsa-miR-483-5p	miR-483-5p (miRNAs w/seed AGACGGG)	4.315	TargetScan Human	High (predicted)	TMEM143
hsa-miR-483-5p	miR-483-5p (miRNAs w/seed AGACGGG)	4.315	TargetScan Mouse	High (predicted)	TMEM30B
hsa-miR-483-5p	miR-483-5p (miRNAs w/seed AGACGGG)	4.315	TargetScan Human	High (predicted)	TNFSF12-TNFSF13	Inhibition of ARE-Mediated mRNA Degradation Pathway,NOD1/2 Signaling Pathway,Regulation Of The Epithelial Mesenchymal Transition By Growth Factors Pathway
hsa-miR-483-5p	miR-483-5p (miRNAs w/seed AGACGGG)	4.315	TargetScan Human	High (predicted)	TNFSF13	Airway Pathology in Chronic Obstructive Pulmonary Disease,Altered T Cell and B Cell Signaling in Rheumatoid Arthritis,April Mediated Signaling,Cardiac Hypertrophy Signaling (Enhanced),CDX Gastrointestinal Cancer Signaling Pathway,Communication between Innate and Adaptive Immune Cells,Erythropoietin Signaling Pathway,Hepatic Cholestasis,HMGB1 Signaling,IL-17 Signaling,Inhibition of ARE-Mediated mR…
hsa-miR-483-5p	miR-483-5p (miRNAs w/seed AGACGGG)	4.315	TargetScan Human	High (predicted)	TRAPPC6A
hsa-miR-483-5p	miR-483-5p (miRNAs w/seed AGACGGG)	4.315	TargetScan Mouse	High (predicted)	TRARG1
hsa-miR-483-5p	miR-483-5p (miRNAs w/seed AGACGGG)	4.315	TargetScan Human	High (predicted)	TSPYL5
hsa-miR-483-5p	miR-483-5p (miRNAs w/seed AGACGGG)	4.315	TargetScan Mouse	High (predicted)	Ttll13
hsa-miR-483-5p	miR-483-5p (miRNAs w/seed AGACGGG)	4.315	TargetScan Mouse	High (predicted)	UBXN10
hsa-miR-483-5p	miR-483-5p (miRNAs w/seed AGACGGG)	4.315	TargetScan Human	High (predicted)	UBXN2A
hsa-miR-483-5p	miR-483-5p (miRNAs w/seed AGACGGG)	4.315	TargetScan Mouse,TargetScan Human	High (predicted),Moderate (predicted)	UCK2	Salvage Pathways of Pyrimidine Ribonucleotides
hsa-miR-483-5p	miR-483-5p (miRNAs w/seed AGACGGG)	4.315	TargetScan Human	High (predicted)	VAPB
hsa-miR-483-5p	miR-483-5p (miRNAs w/seed AGACGGG)	4.315	TargetScan Human	High (predicted)	ZNF169
hsa-miR-483-5p	miR-483-5p (miRNAs w/seed AGACGGG)	4.315	TargetScan Human	High (predicted)	ZNF556
hsa-miR-483-5p	miR-483-5p (miRNAs w/seed AGACGGG)	4.315	TargetScan Mouse,TargetScan Human	High (predicted),Moderate (predicted)	ZNF580
hsa-miR-483-5p	miR-483-5p (miRNAs w/seed AGACGGG)	4.315	TargetScan Human	High (predicted)	ZNF584
hsa-miR-5690	miR-5690 (miRNAs w/seed CAGCUAC)	3.609	TargetScan Human	High (predicted)	AC0121231
hsa-miR-5690	miR-5690 (miRNAs w/seed CAGCUAC)	3.609	TargetScan Human	High (predicted)	ANP32B
hsa-miR-5690	miR-5690 (miRNAs w/seed CAGCUAC)	3.609	TargetScan Human	High (predicted)	ANXA1	Glucocorticoid Receptor Signaling,Immunogenic Cell Death Signaling Pathway,S100 Family Signaling Pathway
hsa-miR-5690	miR-5690 (miRNAs w/seed CAGCUAC)	3.609	TargetScan Human	High (predicted)	ARMC2
hsa-miR-5690	miR-5690 (miRNAs w/seed CAGCUAC)	3.609	TargetScan Human	High (predicted)	ATF4	AMPK Signaling,ATM Signaling,Autophagy,B Cell Receptor Signaling,Breast Cancer Regulation by Stathmin1,Calcium Signaling,cAMP-mediated signaling,Circadian Rhythm Signaling,CLEAR Signaling Pathway,Coronavirus Pathogenesis Pathway,Corticotropin Releasing Hormone Signaling,CREB Signaling in Neurons,Dendritic Cell Maturation,Dopamine-DARPP32 Feedback in cAMP Signaling,EIF2 Signaling,Endocannabinoid C…
hsa-miR-5690	miR-5690 (miRNAs w/seed CAGCUAC)	3.609	TargetScan Human	High (predicted)	BCHE
hsa-miR-5690	miR-5690 (miRNAs w/seed CAGCUAC)	3.609	TargetScan Human	High (predicted)	BRINP3
hsa-miR-5690	miR-5690 (miRNAs w/seed CAGCUAC)	3.609	TargetScan Human	High (predicted)	C8orf34-AS1
hsa-miR-5690	miR-5690 (miRNAs w/seed CAGCUAC)	3.609	TargetScan Human	High (predicted)	CLDN12	Agranulocyte Adhesion and Diapedesis,Granulocyte Adhesion and Diapedesis,Leukocyte Extravasation Signaling,Sertoli Cell-Sertoli Cell Junction Signaling,Tight Junction Signaling
hsa-miR-5690	miR-5690 (miRNAs w/seed CAGCUAC)	3.609	TargetScan Human	High (predicted)	CLEC1B
hsa-miR-5690	miR-5690 (miRNAs w/seed CAGCUAC)	3.609	TargetScan Human	High (predicted)	COX7C	HER-2 Signaling in Breast Cancer,Mitochondrial Dysfunction,Oxidative Phosphorylation
hsa-miR-5690	miR-5690 (miRNAs w/seed CAGCUAC)	3.609	TargetScan Human	High (predicted)	CTPS2	Pyrimidine Ribonucleotides De Novo Biosynthesis,Pyrimidine Ribonucleotides Interconversion
hsa-miR-5690	miR-5690 (miRNAs w/seed CAGCUAC)	3.609	TargetScan Human	High (predicted)	DCDC2B
hsa-miR-5690	miR-5690 (miRNAs w/seed CAGCUAC)	3.609	TargetScan Human	High (predicted)	DNTT	B Cell Development,IL-7 Signaling Pathway
hsa-miR-5690	miR-5690 (miRNAs w/seed CAGCUAC)	3.609	TargetScan Human	High (predicted)	EIF4ENIF1
hsa-miR-5690	miR-5690 (miRNAs w/seed CAGCUAC)	3.609	TargetScan Human	High (predicted)	ETNK1	Phosphatidylethanolamine Biosynthesis II
hsa-miR-5690	miR-5690 (miRNAs w/seed CAGCUAC)	3.609	TargetScan Human	High (predicted)	ETV7
hsa-miR-5690	miR-5690 (miRNAs w/seed CAGCUAC)	3.609	TargetScan Human	High (predicted)	FAR2P4
hsa-miR-5690	miR-5690 (miRNAs w/seed CAGCUAC)	3.609	TargetScan Human	High (predicted)	FOXJ1
hsa-miR-5690	miR-5690 (miRNAs w/seed CAGCUAC)	3.609	TargetScan Human	High (predicted)	GEMIN2
hsa-miR-5690	miR-5690 (miRNAs w/seed CAGCUAC)	3.609	TargetScan Human	High (predicted)	GFRA4	GDNF Family Ligand-Receptor Interactions
hsa-miR-5690	miR-5690 (miRNAs w/seed CAGCUAC)	3.609	TargetScan Human	High (predicted)	GOLM2
hsa-miR-5690	miR-5690 (miRNAs w/seed CAGCUAC)	3.609	TargetScan Human	High (predicted)	HOXA10-HOXA9
hsa-miR-5690	miR-5690 (miRNAs w/seed CAGCUAC)	3.609	TargetScan Human	High (predicted)	HSD3B1	Androgen Biosynthesis,Glucocorticoid Biosynthesis,Mineralocorticoid Biosynthesis
hsa-miR-5690	miR-5690 (miRNAs w/seed CAGCUAC)	3.609	TargetScan Human	High (predicted)	HTR7	Breast Cancer Regulation by Stathmin1,cAMP-mediated signaling,CREB Signaling in Neurons,FAK Signaling,G-Protein Coupled Receptor Signaling,Gαs Signaling,Phagosome Formation,S100 Family Signaling Pathway,Serotonin Receptor Signaling
hsa-miR-5690	miR-5690 (miRNAs w/seed CAGCUAC)	3.609	TargetScan Human	High (predicted)	ISCA1
hsa-miR-5690	miR-5690 (miRNAs w/seed CAGCUAC)	3.609	TargetScan Human	High (predicted)	KERA
hsa-miR-5690	miR-5690 (miRNAs w/seed CAGCUAC)	3.609	TargetScan Human	High (predicted)	LILRB1	Natural Killer Cell Signaling
hsa-miR-5690	miR-5690 (miRNAs w/seed CAGCUAC)	3.609	TargetScan Human	High (predicted)	LINC02860
hsa-miR-5690	miR-5690 (miRNAs w/seed CAGCUAC)	3.609	TargetScan Human	High (predicted)	MAEA
hsa-miR-5690	miR-5690 (miRNAs w/seed CAGCUAC)	3.609	TargetScan Human	High (predicted)	MCOLN3
hsa-miR-5690	miR-5690 (miRNAs w/seed CAGCUAC)	3.609	TargetScan Human	High (predicted)	MDM4	ATM Signaling,Cell Cycle: G2/M DNA Damage Checkpoint Regulation,p53 Signaling
hsa-miR-5690	miR-5690 (miRNAs w/seed CAGCUAC)	3.609	TargetScan Human	High (predicted)	MMP21	Agranulocyte Adhesion and Diapedesis,Axonal Guidance Signaling,Bladder Cancer Signaling,Chaperone Mediated Autophagy Signaling Pathway,Colorectal Cancer Metastasis Signaling,Estrogen Receptor Signaling,Granulocyte Adhesion and Diapedesis,HIF1α Signaling,HOTAIR Regulatory Pathway,Inhibition of Matrix Metalloproteases,Leukocyte Extravasation Signaling,Pulmonary Fibrosis Idiopathic Signaling Pathway…
hsa-miR-5690	miR-5690 (miRNAs w/seed CAGCUAC)	3.609	TargetScan Human	High (predicted)	MS4A6A
hsa-miR-5690	miR-5690 (miRNAs w/seed CAGCUAC)	3.609	TargetScan Human	High (predicted)	NDUFC1
hsa-miR-5690	miR-5690 (miRNAs w/seed CAGCUAC)	3.609	TargetScan Human	High (predicted)	NUP160	HER-2 Signaling in Breast Cancer,MicroRNA Biogenesis Signaling Pathway
hsa-miR-5690	miR-5690 (miRNAs w/seed CAGCUAC)	3.609	TargetScan Human	High (predicted)	NXPH1
hsa-miR-5690	miR-5690 (miRNAs w/seed CAGCUAC)	3.609	TargetScan Human	High (predicted)	OR13J1
hsa-miR-5690	miR-5690 (miRNAs w/seed CAGCUAC)	3.609	TargetScan Human	High (predicted)	PAXIP1-AS2
hsa-miR-5690	miR-5690 (miRNAs w/seed CAGCUAC)	3.609	TargetScan Human	High (predicted)	PPDPFL
hsa-miR-5690	miR-5690 (miRNAs w/seed CAGCUAC)	3.609	TargetScan Human	High (predicted)	PSMD4	BAG2 Signaling Pathway,FAT10 Signaling Pathway,Huntington's Disease Signaling,Inhibition of ARE-Mediated mRNA Degradation Pathway,Protein Ubiquitination Pathway
hsa-miR-5690	miR-5690 (miRNAs w/seed CAGCUAC)	3.609	TargetScan Human	High (predicted)	PTS	Dopamine Receptor Signaling,Serotonin Receptor Signaling,Tetrahydrobiopterin Biosynthesis I,Tetrahydrobiopterin Biosynthesis II
hsa-miR-5690	miR-5690 (miRNAs w/seed CAGCUAC)	3.609	TargetScan Human	High (predicted)	RAB38
hsa-miR-5690	miR-5690 (miRNAs w/seed CAGCUAC)	3.609	TargetScan Human	High (predicted)	RBM22
hsa-miR-5690	miR-5690 (miRNAs w/seed CAGCUAC)	3.609	TargetScan Human	High (predicted)	RBMS1
hsa-miR-5690	miR-5690 (miRNAs w/seed CAGCUAC)	3.609	TargetScan Human	High (predicted)	RPS16	Coronavirus Pathogenesis Pathway,EIF2 Signaling,mTOR Signaling,Regulation of eIF4 and p70S6K Signaling
hsa-miR-5690	miR-5690 (miRNAs w/seed CAGCUAC)	3.609	TargetScan Human	High (predicted)	S100PBP
hsa-miR-5690	miR-5690 (miRNAs w/seed CAGCUAC)	3.609	TargetScan Human	High (predicted)	SARAF
hsa-miR-5690	miR-5690 (miRNAs w/seed CAGCUAC)	3.609	TargetScan Human	High (predicted)	SDCBP	Axonal Guidance Signaling,Ephrin Receptor Signaling,FAK Signaling
hsa-miR-5690	miR-5690 (miRNAs w/seed CAGCUAC)	3.609	TargetScan Human	High (predicted)	SELENOS
hsa-miR-5690	miR-5690 (miRNAs w/seed CAGCUAC)	3.609	TargetScan Human	High (predicted)	SNAP25	Huntington's Disease Signaling,Insulin Secretion Signaling Pathway,Phagosome Maturation,SNARE Signaling Pathway,Synaptogenesis Signaling Pathway,Tight Junction Signaling
hsa-miR-5690	miR-5690 (miRNAs w/seed CAGCUAC)	3.609	TargetScan Human	High (predicted)	SSPN
hsa-miR-5690	miR-5690 (miRNAs w/seed CAGCUAC)	3.609	TargetScan Human	High (predicted)	TBCA
hsa-miR-5690	miR-5690 (miRNAs w/seed CAGCUAC)	3.609	TargetScan Human	High (predicted)	TMEM209
hsa-miR-5690	miR-5690 (miRNAs w/seed CAGCUAC)	3.609	TargetScan Human	High (predicted)	TMEM241
hsa-miR-5690	miR-5690 (miRNAs w/seed CAGCUAC)	3.609	TargetScan Human	High (predicted)	TMEM41B
hsa-miR-5690	miR-5690 (miRNAs w/seed CAGCUAC)	3.609	TargetScan Human	High (predicted)	TMEM74B
hsa-miR-5690	miR-5690 (miRNAs w/seed CAGCUAC)	3.609	TargetScan Human	High (predicted)	TNKS	Death Receptor Signaling,Multiple Sclerosis Signaling Pathway,NAD Signaling Pathway,Retinoic acid Mediated Apoptosis Signaling,Ribonucleotide Reductase Signaling Pathway,Telomere Extension by Telomerase,UVA-Induced MAPK Signaling
hsa-miR-5690	miR-5690 (miRNAs w/seed CAGCUAC)	3.609	TargetScan Human	High (predicted)	TTI1
hsa-miR-5690	miR-5690 (miRNAs w/seed CAGCUAC)	3.609	TargetScan Human	High (predicted)	UBE2E3	Hypoxia Signaling in the Cardiovascular System,NRF2-mediated Oxidative Stress Response,Protein Ubiquitination Pathway
hsa-miR-5690	miR-5690 (miRNAs w/seed CAGCUAC)	3.609	TargetScan Human	High (predicted)	URM1
hsa-miR-5690	miR-5690 (miRNAs w/seed CAGCUAC)	3.609	TargetScan Human	High (predicted)	WDR83
hsa-miR-5690	miR-5690 (miRNAs w/seed CAGCUAC)	3.609	TargetScan Human	High (predicted)	ZNF460
hsa-miR-5690	miR-5690 (miRNAs w/seed CAGCUAC)	3.609	TargetScan Human	High (predicted)	ZNF572
hsa-miR-6842-3p	miR-664-1-5p (and other miRNAs w/seed UGGCUGG)	1.497	TargetScan Mouse	High (predicted)	1700009J07Rik
hsa-miR-6842-3p	miR-664-1-5p (and other miRNAs w/seed UGGCUGG)	1.497	TargetScan Mouse	High (predicted)	1700031M16Rik
hsa-miR-6842-3p	miR-664-1-5p (and other miRNAs w/seed UGGCUGG)	1.497	TargetScan Mouse	High (predicted)	4921509C19Rik (includes others)
hsa-miR-6842-3p	miR-664-1-5p (and other miRNAs w/seed UGGCUGG)	1.497	TargetScan Mouse	High (predicted)	4930474N05Rik
hsa-miR-6842-3p	miR-664-1-5p (and other miRNAs w/seed UGGCUGG)	1.497	TargetScan Mouse	High (predicted)	4930584F24Rik
hsa-miR-6842-3p	miR-664-1-5p (and other miRNAs w/seed UGGCUGG)	1.497	TargetScan Mouse	High (predicted)	A830082N09Rik
hsa-miR-6842-3p	miR-664-1-5p (and other miRNAs w/seed UGGCUGG)	1.497	TargetScan Mouse,TargetScan Human	High (predicted)	AAK1	Clathrin-mediated Endocytosis Signaling
hsa-miR-6842-3p	miR-664-1-5p (and other miRNAs w/seed UGGCUGG)	1.497	TargetScan Human	High (predicted)	AARS1	Heparan Sulfate Biosynthesis,Heparan Sulfate Biosynthesis (Late Stages),Triacylglycerol Degradation,tRNA Charging
hsa-miR-6842-3p	miR-664-1-5p (and other miRNAs w/seed UGGCUGG)	1.497	TargetScan Human	High (predicted)	ABHD6	Endocannabinoid Neuronal Synapse Pathway,Triacylglycerol Degradation
hsa-miR-6842-3p	miR-664-1-5p (and other miRNAs w/seed UGGCUGG)	1.497	TargetScan Mouse	High (predicted)	ACAD9
hsa-miR-6842-3p	miR-664-1-5p (and other miRNAs w/seed UGGCUGG)	1.497	TargetScan Mouse	High (predicted)	ACKR3	Agranulocyte Adhesion and Diapedesis,Breast Cancer Regulation by Stathmin1,CREB Signaling in Neurons,FAK Signaling,FAT10 Cancer Signaling Pathway,G-Protein Coupled Receptor Signaling,Granulocyte Adhesion and Diapedesis,Phagosome Formation,Pulmonary Healing Signaling Pathway,S100 Family Signaling Pathway
hsa-miR-6842-3p	miR-664-1-5p (and other miRNAs w/seed UGGCUGG)	1.497	TargetScan Mouse,TargetScan Human	High (predicted)	ACVRL1	Adipogenesis pathway,BMP signaling pathway,Cardiomyocyte Differentiation via BMP Receptors,Factors Promoting Cardiogenesis in Vertebrates,Human Embryonic Stem Cell Pluripotency,ID1 Signaling Pathway,Molecular Mechanisms of Cancer,Myelination Signaling Pathway,Osteoarthritis Pathway,Role of NANOG in Mammalian Embryonic Stem Cell Pluripotency,Role Of Osteoblasts In Rheumatoid Arthritis Signaling Pa…
hsa-miR-6842-3p	miR-664-1-5p (and other miRNAs w/seed UGGCUGG)	1.497	TargetScan Human	High (predicted)	ADAMTS13	Axonal Guidance Signaling
hsa-miR-6842-3p	miR-664-1-5p (and other miRNAs w/seed UGGCUGG)	1.497	TargetScan Mouse	High (predicted)	ADCY1	Adrenomedullin signaling pathway,Apelin Adipocyte Signaling Pathway,Apelin Endothelial Signaling Pathway,cAMP-mediated signaling,Cardiac Hypertrophy Signaling,Cardiac Hypertrophy Signaling (Enhanced),Cardiac β-adrenergic Signaling,CDK5 Signaling,Cellular Effects of Sildenafil (Viagra),Circadian Rhythm Signaling,Colorectal Cancer Metastasis Signaling,Corticotropin Releasing Hormone Signaling,CREB …
hsa-miR-6842-3p	miR-664-1-5p (and other miRNAs w/seed UGGCUGG)	1.497	TargetScan Mouse,TargetScan Human	High (predicted),Moderate (predicted)	ADCY6	Adrenomedullin signaling pathway,Apelin Adipocyte Signaling Pathway,Apelin Endothelial Signaling Pathway,cAMP-mediated signaling,Cardiac Hypertrophy Signaling,Cardiac Hypertrophy Signaling (Enhanced),Cardiac β-adrenergic Signaling,CDK5 Signaling,Cellular Effects of Sildenafil (Viagra),Circadian Rhythm Signaling,Colorectal Cancer Metastasis Signaling,Corticotropin Releasing Hormone Signaling,CREB …
hsa-miR-6842-3p	miR-664-1-5p (and other miRNAs w/seed UGGCUGG)	1.497	TargetScan Mouse	High (predicted)	ADH1C	Ethanol Degradation II,Noradrenaline and Adrenaline Degradation,RAR Activation,Retinoate Biosynthesis I,Serotonin Degradation
hsa-miR-6842-3p	miR-664-1-5p (and other miRNAs w/seed UGGCUGG)	1.497	TargetScan Mouse	High (predicted)	ADM	Adrenomedullin signaling pathway,HIF1α Signaling
hsa-miR-6842-3p	miR-664-1-5p (and other miRNAs w/seed UGGCUGG)	1.497	TargetScan Human	High (predicted)	ADM2
hsa-miR-6842-3p	miR-664-1-5p (and other miRNAs w/seed UGGCUGG)	1.497	TargetScan Human	High (predicted)	AFF3
hsa-miR-6842-3p	miR-664-1-5p (and other miRNAs w/seed UGGCUGG)	1.497	TargetScan Human	High (predicted)	AGFG2
hsa-miR-6842-3p	miR-664-1-5p (and other miRNAs w/seed UGGCUGG)	1.497	TargetScan Human	High (predicted)	AGO3	CSDE1 Signaling Pathway,EIF2 Signaling,HOTAIR Regulatory Pathway,Inhibition of ARE-Mediated mRNA Degradation Pathway,Insulin Secretion Signaling Pathway,MicroRNA Biogenesis Signaling Pathway,Regulation of eIF4 and p70S6K Signaling
hsa-miR-6842-3p	miR-664-1-5p (and other miRNAs w/seed UGGCUGG)	1.497	TargetScan Mouse	High (predicted)	AHNAK2
hsa-miR-6842-3p	miR-664-1-5p (and other miRNAs w/seed UGGCUGG)	1.497	TargetScan Human	High (predicted)	AJAP1
hsa-miR-6842-3p	miR-664-1-5p (and other miRNAs w/seed UGGCUGG)	1.497	TargetScan Mouse	High (predicted)	AK8	AMPK Signaling,Pyrimidine Deoxyribonucleotides De Novo Biosynthesis I,Pyrimidine Ribonucleotides De Novo Biosynthesis,Pyrimidine Ribonucleotides Interconversion,Salvage Pathways of Pyrimidine Ribonucleotides
hsa-miR-6842-3p	miR-664-1-5p (and other miRNAs w/seed UGGCUGG)	1.497	TargetScan Mouse,TargetScan Human	High (predicted),Moderate (predicted)	AKT3	14-3-3-mediated Signaling,Acute Myeloid Leukemia Signaling,Acute Phase Response Signaling,Adrenomedullin signaling pathway,AMPK Signaling,Amyloid Processing,Amyotrophic Lateral Sclerosis Signaling,Angiopoietin Signaling,Apelin Cardiac Fibroblast Signaling Pathway,Apelin Cardiomyocyte Signaling Pathway,Apelin Endothelial Signaling Pathway,Apelin Muscle Signaling Pathway,Autophagy,Axonal Guidance S…
hsa-miR-6842-3p	miR-664-1-5p (and other miRNAs w/seed UGGCUGG)	1.497	TargetScan Mouse	High (predicted)	ALKBH4
hsa-miR-6842-3p	miR-664-1-5p (and other miRNAs w/seed UGGCUGG)	1.497	TargetScan Mouse	High (predicted)	AMIGO2
hsa-miR-6842-3p	miR-664-1-5p (and other miRNAs w/seed UGGCUGG)	1.497	TargetScan Mouse	High (predicted)	AMZ1
hsa-miR-6842-3p	miR-664-1-5p (and other miRNAs w/seed UGGCUGG)	1.497	TargetScan Mouse	High (predicted)	ANAPC16
hsa-miR-6842-3p	miR-664-1-5p (and other miRNAs w/seed UGGCUGG)	1.497	TargetScan Mouse	High (predicted)	ANKRD1
hsa-miR-6842-3p	miR-664-1-5p (and other miRNAs w/seed UGGCUGG)	1.497	TargetScan Human	High (predicted)	ANKRD36
hsa-miR-6842-3p	miR-664-1-5p (and other miRNAs w/seed UGGCUGG)	1.497	TargetScan Mouse,TargetScan Human	High (predicted),Moderate (predicted)	ANKRD54
hsa-miR-6842-3p	miR-664-1-5p (and other miRNAs w/seed UGGCUGG)	1.497	TargetScan Human	High (predicted)	AOC3	Agranulocyte Adhesion and Diapedesis,Phenylethylamine Degradation I
hsa-miR-6842-3p	miR-664-1-5p (and other miRNAs w/seed UGGCUGG)	1.497	TargetScan Mouse	High (predicted)	AP1S1	Clathrin-mediated Endocytosis Signaling,CTLA4 Signaling in Cytotoxic T Lymphocytes,Phagosome Formation,Virus Entry via Endocytic Pathways
hsa-miR-6842-3p	miR-664-1-5p (and other miRNAs w/seed UGGCUGG)	1.497	TargetScan Human	High (predicted)	APOC2	Atherosclerosis Signaling,Clathrin-mediated Endocytosis Signaling,FXR/RXR Activation,IL-12 Signaling and Production in Macrophages,LPS/IL-1 Mediated Inhibition of RXR Function,LXR/RXR Activation,Maturity Onset Diabetes of Young (MODY) Signaling,Production of Nitric Oxide and Reactive Oxygen Species in Macrophages
hsa-miR-6842-3p	miR-664-1-5p (and other miRNAs w/seed UGGCUGG)	1.497	TargetScan Mouse,TargetScan Human	High (predicted)	ARAF	Acute Myeloid Leukemia Signaling,Adrenomedullin signaling pathway,Cancer Drug Resistance By Drug Efflux,Circadian Rhythm Signaling,Endocannabinoid Developing Neuron Pathway,Endothelin-1 Signaling,ERK/MAPK Signaling,Ferroptosis Signaling Pathway,Hepatic Fibrosis Signaling Pathway,HER-2 Signaling in Breast Cancer,HIF1α Signaling,Human Embryonic Stem Cell Pluripotency,ID1 Signaling Pathway,IL-8 Sign…
hsa-miR-6842-3p	miR-664-1-5p (and other miRNAs w/seed UGGCUGG)	1.497	TargetScan Mouse	High (predicted)	ARC
hsa-miR-6842-3p	miR-664-1-5p (and other miRNAs w/seed UGGCUGG)	1.497	TargetScan Mouse,TargetScan Human	High (predicted),Moderate (predicted)	ARFIP2	Huntington's Disease Signaling,Paxillin Signaling,Phagosome Formation,RAC Signaling,Signaling by Rho Family GTPases
hsa-miR-6842-3p	miR-664-1-5p (and other miRNAs w/seed UGGCUGG)	1.497	TargetScan Human	High (predicted)	ARHGAP8/PRR5-ARHGAP8	Chaperone Mediated Autophagy Signaling Pathway,IL-4 Signaling,Leukocyte Extravasation Signaling,mTOR Signaling,Myelination Signaling Pathway,RHOA Signaling,RHOGDI Signaling
hsa-miR-6842-3p	miR-664-1-5p (and other miRNAs w/seed UGGCUGG)	1.497	TargetScan Mouse,TargetScan Human	High (predicted),Moderate (predicted)	ARHGEF15	Axonal Guidance Signaling,Breast Cancer Regulation by Stathmin1,Ephrin Receptor Signaling,Molecular Mechanisms of Cancer,Phospholipase C Signaling,Reelin Signaling in Neurons,RHOGDI Signaling,Signaling by Rho Family GTPases,Thrombin Signaling
hsa-miR-6842-3p	miR-664-1-5p (and other miRNAs w/seed UGGCUGG)	1.497	TargetScan Mouse	High (predicted)	ARHGEF18	Breast Cancer Regulation by Stathmin1,Molecular Mechanisms of Cancer,Phospholipase C Signaling,Reelin Signaling in Neurons,RHOGDI Signaling,Signaling by Rho Family GTPases,Thrombin Signaling
hsa-miR-6842-3p	miR-664-1-5p (and other miRNAs w/seed UGGCUGG)	1.497	TargetScan Human	High (predicted)	ARHGEF39	Reelin Signaling in Neurons,Thrombin Signaling
hsa-miR-6842-3p	miR-664-1-5p (and other miRNAs w/seed UGGCUGG)	1.497	TargetScan Mouse,TargetScan Human	High (predicted),Moderate (predicted)	ARL10
hsa-miR-6842-3p	miR-664-1-5p (and other miRNAs w/seed UGGCUGG)	1.497	TargetScan Mouse	High (predicted)	ARRB1	Clathrin-mediated Endocytosis Signaling,Colorectal Cancer Metastasis Signaling,G-Protein Coupled Receptor Signaling,Opioid Signaling Pathway,Ovarian Cancer Signaling,Oxytocin Signaling Pathway,Role of Tissue Factor in Cancer
hsa-miR-6842-3p	miR-664-1-5p (and other miRNAs w/seed UGGCUGG)	1.497	TargetScan Human	High (predicted)	ASAP3
hsa-miR-6842-3p	miR-664-1-5p (and other miRNAs w/seed UGGCUGG)	1.497	TargetScan Human	High (predicted)	ASB16
hsa-miR-6842-3p	miR-664-1-5p (and other miRNAs w/seed UGGCUGG)	1.497	TargetScan Mouse	High (predicted)	ATF7	PI3K Signaling in B Lymphocytes
hsa-miR-6842-3p	miR-664-1-5p (and other miRNAs w/seed UGGCUGG)	1.497	TargetScan Human	High (predicted)	ATOH8
hsa-miR-6842-3p	miR-664-1-5p (and other miRNAs w/seed UGGCUGG)	1.497	TargetScan Mouse,TargetScan Human	High (predicted),Moderate (predicted)	ATOX1
hsa-miR-6842-3p	miR-664-1-5p (and other miRNAs w/seed UGGCUGG)	1.497	TargetScan Human	High (predicted)	B3GALT5
hsa-miR-6842-3p	miR-664-1-5p (and other miRNAs w/seed UGGCUGG)	1.497	TargetScan Mouse,TargetScan Human	High (predicted),Moderate (predicted)	B3GAT1	Chondroitin Sulfate Biosynthesis,Dermatan Sulfate Biosynthesis,Glycoaminoglycan-protein Linkage Region Biosynthesis,Heparan Sulfate Biosynthesis
hsa-miR-6842-3p	miR-664-1-5p (and other miRNAs w/seed UGGCUGG)	1.497	TargetScan Human	High (predicted)	B3GNTL1
hsa-miR-6842-3p	miR-664-1-5p (and other miRNAs w/seed UGGCUGG)	1.497	TargetScan Mouse,TargetScan Human	High (predicted)	BCL11A
hsa-miR-6842-3p	miR-664-1-5p (and other miRNAs w/seed UGGCUGG)	1.497	TargetScan Mouse	High (predicted)	BDH1	Ketogenesis,Ketolysis
hsa-miR-6842-3p	miR-664-1-5p (and other miRNAs w/seed UGGCUGG)	1.497	TargetScan Mouse,TargetScan Human	High (predicted)	BICRAL
hsa-miR-6842-3p	miR-664-1-5p (and other miRNAs w/seed UGGCUGG)	1.497	TargetScan Human	High (predicted)	BMP8B	Axonal Guidance Signaling,Basal Cell Carcinoma Signaling,BMP signaling pathway,CDX Gastrointestinal Cancer Signaling Pathway,Factors Promoting Cardiogenesis in Vertebrates,Human Embryonic Stem Cell Pluripotency,Iron homeostasis signaling pathway,Molecular Mechanisms of Cancer,Myelination Signaling Pathway,Role of NANOG in Mammalian Embryonic Stem Cell Pluripotency,Role of Osteoblasts, Osteoclasts…
hsa-miR-6842-3p	miR-664-1-5p (and other miRNAs w/seed UGGCUGG)	1.497	TargetScan Mouse	High (predicted)	Bola2
hsa-miR-6842-3p	miR-664-1-5p (and other miRNAs w/seed UGGCUGG)	1.497	TargetScan Mouse	High (predicted)	Bpifa6
hsa-miR-6842-3p	miR-664-1-5p (and other miRNAs w/seed UGGCUGG)	1.497	TargetScan Human	High (predicted)	BRD4	Hepatic Fibrosis Signaling Pathway,HOTAIR Regulatory Pathway
hsa-miR-6842-3p	miR-664-1-5p (and other miRNAs w/seed UGGCUGG)	1.497	TargetScan Mouse,TargetScan Human	High (predicted)	BSN
hsa-miR-6842-3p	miR-664-1-5p (and other miRNAs w/seed UGGCUGG)	1.497	TargetScan Human	High (predicted)	C10orf67
hsa-miR-6842-3p	miR-664-1-5p (and other miRNAs w/seed UGGCUGG)	1.497	TargetScan Mouse	High (predicted)	C130032M10Rik
hsa-miR-6842-3p	miR-664-1-5p (and other miRNAs w/seed UGGCUGG)	1.497	TargetScan Human	High (predicted)	C21orf62-AS1
hsa-miR-6842-3p	miR-664-1-5p (and other miRNAs w/seed UGGCUGG)	1.497	TargetScan Mouse	High (predicted)	CA7
hsa-miR-6842-3p	miR-664-1-5p (and other miRNAs w/seed UGGCUGG)	1.497	TargetScan Human	High (predicted)	CABP7
hsa-miR-6842-3p	miR-664-1-5p (and other miRNAs w/seed UGGCUGG)	1.497	TargetScan Human	High (predicted)	CACNG8	Amyotrophic Lateral Sclerosis Signaling,Androgen Signaling,Calcium Signaling,Cardiac Hypertrophy Signaling,Cardiac Hypertrophy Signaling (Enhanced),Cardiac β-adrenergic Signaling,CCR5 Signaling in Macrophages,Cellular Effects of Sildenafil (Viagra),Circadian Rhythm Signaling,Corticotropin Releasing Hormone Signaling,CREB Signaling in Neurons,Dilated Cardiomyopathy Signaling Pathway,Dopamine-DARPP…
hsa-miR-6842-3p	miR-664-1-5p (and other miRNAs w/seed UGGCUGG)	1.497	TargetScan Mouse	High (predicted)	Calcb
hsa-miR-6842-3p	miR-664-1-5p (and other miRNAs w/seed UGGCUGG)	1.497	TargetScan Mouse	High (predicted)	CAPN8	Amyloid Processing,Amyotrophic Lateral Sclerosis Signaling,Apoptosis Signaling,FAK Signaling,Huntington's Disease Signaling,Integrin Signaling,Mitochondrial Dysfunction,Multiple Sclerosis Signaling Pathway,Necroptosis Signaling Pathway,nNOS Signaling in Neurons,Regulation of Cellular Mechanics by Calpain Protease,Senescence Pathway
hsa-miR-6842-3p	miR-664-1-5p (and other miRNAs w/seed UGGCUGG)	1.497	TargetScan Human	High (predicted)	CASP14	DNA damage-induced 14-3-3σ Signaling,Endocannabinoid Cancer Inhibition Pathway,Endothelin-1 Signaling,Huntington's Disease Signaling,IL-33 Signaling Pathway,Neutrophil Extracellular Trap Signaling Pathway,Osteoarthritis Pathway,Sphingosine-1-phosphate Signaling,Systemic Lupus Erythematosus In T Cell Signaling Pathway
hsa-miR-6842-3p	miR-664-1-5p (and other miRNAs w/seed UGGCUGG)	1.497	TargetScan Human	High (predicted)	CASQ2	Calcium Signaling
hsa-miR-6842-3p	miR-664-1-5p (and other miRNAs w/seed UGGCUGG)	1.497	TargetScan Mouse,TargetScan Human	High (predicted),Moderate (predicted)	CBFA2T3
hsa-miR-6842-3p	miR-664-1-5p (and other miRNAs w/seed UGGCUGG)	1.497	TargetScan Mouse,TargetScan Human	High (predicted),Moderate (predicted)	CBY2
hsa-miR-6842-3p	miR-664-1-5p (and other miRNAs w/seed UGGCUGG)	1.497	TargetScan Mouse	High (predicted)	CCDC137
hsa-miR-6842-3p	miR-664-1-5p (and other miRNAs w/seed UGGCUGG)	1.497	TargetScan Human	High (predicted)	CCDC180
hsa-miR-6842-3p	miR-664-1-5p (and other miRNAs w/seed UGGCUGG)	1.497	TargetScan Human	High (predicted)	CCDC28A
hsa-miR-6842-3p	miR-664-1-5p (and other miRNAs w/seed UGGCUGG)	1.497	TargetScan Human	High (predicted)	CCDC3
hsa-miR-6842-3p	miR-664-1-5p (and other miRNAs w/seed UGGCUGG)	1.497	TargetScan Human	High (predicted)	CCDC38
hsa-miR-6842-3p	miR-664-1-5p (and other miRNAs w/seed UGGCUGG)	1.497	TargetScan Human	High (predicted)	CCDC78
hsa-miR-6842-3p	miR-664-1-5p (and other miRNAs w/seed UGGCUGG)	1.497	TargetScan Mouse	High (predicted)	CCL19	Agranulocyte Adhesion and Diapedesis,Granulocyte Adhesion and Diapedesis,Pathogen Induced Cytokine Storm Signaling Pathway
hsa-miR-6842-3p	miR-664-1-5p (and other miRNAs w/seed UGGCUGG)	1.497	TargetScan Mouse	High (predicted)	CCN4	IL-10 Signaling,Osteoarthritis Pathway,Pulmonary Fibrosis Idiopathic Signaling Pathway
hsa-miR-6842-3p	miR-664-1-5p (and other miRNAs w/seed UGGCUGG)	1.497	TargetScan Mouse,TargetScan Human	High (predicted),Moderate (predicted)	CCNC	Estrogen Receptor Signaling,VDR/RXR Activation
hsa-miR-6842-3p	miR-664-1-5p (and other miRNAs w/seed UGGCUGG)	1.497	TargetScan Mouse,TargetScan Human	High (predicted),Moderate (predicted)	CCNE1	Antiproliferative Role of TOB in T Cell Signaling,Aryl Hydrocarbon Receptor Signaling,Cell Cycle Regulation by BTG Family Proteins,Cell Cycle: G1/S Checkpoint Regulation,Coronavirus Pathogenesis Pathway,Cyclins and Cell Cycle Regulation,DNA damage-induced 14-3-3σ Signaling,Endocannabinoid Cancer Inhibition Pathway,Estrogen-mediated S-phase Entry,GADD45 Signaling,Glioblastoma Multiforme Signaling,…
hsa-miR-6842-3p	miR-664-1-5p (and other miRNAs w/seed UGGCUGG)	1.497	TargetScan Mouse	High (predicted)	CCT6A
hsa-miR-6842-3p	miR-664-1-5p (and other miRNAs w/seed UGGCUGG)	1.497	TargetScan Mouse	High (predicted)	CD247	Allograft Rejection Signaling,Altered T Cell and B Cell Signaling in Rheumatoid Arthritis,Antiproliferative Role of TOB in T Cell Signaling,Autoimmune Thyroid Disease Signaling,Calcium-induced T Lymphocyte Apoptosis,CCR5 Signaling in Macrophages,CD28 Signaling in T Helper Cells,CDC42 Signaling,Chaperone Mediated Autophagy Signaling Pathway,Communication between Innate and Adaptive Immune Cells,CT…
hsa-miR-6842-3p	miR-664-1-5p (and other miRNAs w/seed UGGCUGG)	1.497	TargetScan Mouse	High (predicted)	CD300LD
hsa-miR-6842-3p	miR-664-1-5p (and other miRNAs w/seed UGGCUGG)	1.497	TargetScan Human	High (predicted)	CD72	Systemic Lupus Erythematosus In B Cell Signaling Pathway,Systemic Lupus Erythematosus Signaling
hsa-miR-6842-3p	miR-664-1-5p (and other miRNAs w/seed UGGCUGG)	1.497	TargetScan Mouse,TargetScan Human	High (predicted),Moderate (predicted)	CD84
hsa-miR-6842-3p	miR-664-1-5p (and other miRNAs w/seed UGGCUGG)	1.497	TargetScan Human	High (predicted)	CDCA7L
hsa-miR-6842-3p	miR-664-1-5p (and other miRNAs w/seed UGGCUGG)	1.497	TargetScan Human	High (predicted)	CDKN2AIP
hsa-miR-6842-3p	miR-664-1-5p (and other miRNAs w/seed UGGCUGG)	1.497	TargetScan Human	High (predicted)	CEACAM6
hsa-miR-6842-3p	miR-664-1-5p (and other miRNAs w/seed UGGCUGG)	1.497	TargetScan Mouse	High (predicted)	Ceacam9
hsa-miR-6842-3p	miR-664-1-5p (and other miRNAs w/seed UGGCUGG)	1.497	TargetScan Human	High (predicted)	CEMP1
hsa-miR-6842-3p	miR-664-1-5p (and other miRNAs w/seed UGGCUGG)	1.497	TargetScan Human	High (predicted)	CENPX
hsa-miR-6842-3p	miR-664-1-5p (and other miRNAs w/seed UGGCUGG)	1.497	TargetScan Mouse	High (predicted)	CHEK1	Aryl Hydrocarbon Receptor Signaling,ATM Signaling,Cell Cycle: G2/M DNA Damage Checkpoint Regulation,Chaperone Mediated Autophagy Signaling Pathway,DNA damage-induced 14-3-3σ Signaling,Hereditary Breast Cancer Signaling,Molecular Mechanisms of Cancer,p53 Signaling,Ribonucleotide Reductase Signaling Pathway,Role of BRCA1 in DNA Damage Response,Role of CHK Proteins in Cell Cycle Checkpoint Control,S…
hsa-miR-6842-3p	miR-664-1-5p (and other miRNAs w/seed UGGCUGG)	1.497	TargetScan Human	High (predicted)	CHST3	Chondroitin Sulfate Biosynthesis,Chondroitin Sulfate Biosynthesis (Late Stages),Dermatan Sulfate Biosynthesis,Dermatan Sulfate Biosynthesis (Late Stages),Heparan Sulfate Biosynthesis,Heparan Sulfate Biosynthesis (Late Stages),LPS/IL-1 Mediated Inhibition of RXR Function,Xenobiotic Metabolism CAR Signaling Pathway,Xenobiotic Metabolism PXR Signaling Pathway,Xenobiotic Metabolism Signaling
hsa-miR-6842-3p	miR-664-1-5p (and other miRNAs w/seed UGGCUGG)	1.497	TargetScan Human	High (predicted)	CHST6
hsa-miR-6842-3p	miR-664-1-5p (and other miRNAs w/seed UGGCUGG)	1.497	TargetScan Human	High (predicted)	CIAO2A	Iron homeostasis signaling pathway
hsa-miR-6842-3p	miR-664-1-5p (and other miRNAs w/seed UGGCUGG)	1.497	TargetScan Human	High (predicted)	CIAPIN1
hsa-miR-6842-3p	miR-664-1-5p (and other miRNAs w/seed UGGCUGG)	1.497	TargetScan Human	High (predicted)	CIITA	Antigen Presentation Pathway,Macrophage Alternative Activation Signaling Pathway,Macrophage Classical Activation Signaling Pathway,MSP-RON Signaling In Macrophages Pathway,Pathogen Induced Cytokine Storm Signaling Pathway,Primary Immunodeficiency Signaling,TREM1 Signaling
hsa-miR-6842-3p	miR-664-1-5p (and other miRNAs w/seed UGGCUGG)	1.497	TargetScan Mouse	High (predicted)	CLASP2	Synaptogenesis Signaling Pathway
hsa-miR-6842-3p	miR-664-1-5p (and other miRNAs w/seed UGGCUGG)	1.497	TargetScan Mouse	High (predicted)	CLDN2	Agranulocyte Adhesion and Diapedesis,Granulocyte Adhesion and Diapedesis,Leukocyte Extravasation Signaling,Sertoli Cell-Sertoli Cell Junction Signaling,Tight Junction Signaling
hsa-miR-6842-3p	miR-664-1-5p (and other miRNAs w/seed UGGCUGG)	1.497	TargetScan Human	High (predicted)	CLLU1
hsa-miR-6842-3p	miR-664-1-5p (and other miRNAs w/seed UGGCUGG)	1.497	TargetScan Human	High (predicted)	CLSPN	Role of CHK Proteins in Cell Cycle Checkpoint Control
hsa-miR-6842-3p	miR-664-1-5p (and other miRNAs w/seed UGGCUGG)	1.497	TargetScan Human	High (predicted)	CLVS1
hsa-miR-6842-3p	miR-664-1-5p (and other miRNAs w/seed UGGCUGG)	1.497	TargetScan Mouse	High (predicted)	CMAS	CMP-N-acetylneuraminate Biosynthesis I (Eukaryotes)
hsa-miR-6842-3p	miR-664-1-5p (and other miRNAs w/seed UGGCUGG)	1.497	TargetScan Mouse,TargetScan Human	High (predicted)	CMTM3
hsa-miR-6842-3p	miR-664-1-5p (and other miRNAs w/seed UGGCUGG)	1.497	TargetScan Human	High (predicted)	CNR2	Breast Cancer Regulation by Stathmin1,cAMP-mediated signaling,CREB Signaling in Neurons,Endocannabinoid Cancer Inhibition Pathway,Endocannabinoid Developing Neuron Pathway,Endocannabinoid Neuronal Synapse Pathway,FAK Signaling,G-Protein Coupled Receptor Signaling,Gαi Signaling,Phagosome Formation,Reelin Signaling in Neurons,S100 Family Signaling Pathway
hsa-miR-6842-3p	miR-664-1-5p (and other miRNAs w/seed UGGCUGG)	1.497	TargetScan Human	High (predicted)	CNTN2
hsa-miR-6842-3p	miR-664-1-5p (and other miRNAs w/seed UGGCUGG)	1.497	TargetScan Mouse	High (predicted)	CNTRL
hsa-miR-6842-3p	miR-664-1-5p (and other miRNAs w/seed UGGCUGG)	1.497	TargetScan Human	High (predicted)	COP1	DNA damage-induced 14-3-3σ Signaling
hsa-miR-6842-3p	miR-664-1-5p (and other miRNAs w/seed UGGCUGG)	1.497	TargetScan Human	High (predicted)	COPZ1	Caveolar-mediated Endocytosis Signaling,Coronavirus Replication Pathway
hsa-miR-6842-3p	miR-664-1-5p (and other miRNAs w/seed UGGCUGG)	1.497	TargetScan Mouse,TargetScan Human	High (predicted),Moderate (predicted)	CORO1A
hsa-miR-6842-3p	miR-664-1-5p (and other miRNAs w/seed UGGCUGG)	1.497	TargetScan Human	High (predicted)	CORO1C
hsa-miR-6842-3p	miR-664-1-5p (and other miRNAs w/seed UGGCUGG)	1.497	TargetScan Human	High (predicted)	COX6B2	HER-2 Signaling in Breast Cancer,Mitochondrial Dysfunction,Oxidative Phosphorylation
hsa-miR-6842-3p	miR-664-1-5p (and other miRNAs w/seed UGGCUGG)	1.497	TargetScan Mouse	High (predicted)	CPLX1	SNARE Signaling Pathway,Synaptogenesis Signaling Pathway
hsa-miR-6842-3p	miR-664-1-5p (and other miRNAs w/seed UGGCUGG)	1.497	TargetScan Mouse,TargetScan Human	High (predicted)	CPLX2	Huntington's Disease Signaling,SNARE Signaling Pathway,Synaptogenesis Signaling Pathway
hsa-miR-6842-3p	miR-664-1-5p (and other miRNAs w/seed UGGCUGG)	1.497	TargetScan Mouse,TargetScan Human	High (predicted),Moderate (predicted)	CPTP
hsa-miR-6842-3p	miR-664-1-5p (and other miRNAs w/seed UGGCUGG)	1.497	TargetScan Mouse	High (predicted)	CRISPLD2
hsa-miR-6842-3p	miR-664-1-5p (and other miRNAs w/seed UGGCUGG)	1.497	TargetScan Human	High (predicted)	CRTC1
hsa-miR-6842-3p	miR-664-1-5p (and other miRNAs w/seed UGGCUGG)	1.497	TargetScan Human	High (predicted)	CRYGN
hsa-miR-6842-3p	miR-664-1-5p (and other miRNAs w/seed UGGCUGG)	1.497	TargetScan Human	High (predicted)	CSAG1
hsa-miR-6842-3p	miR-664-1-5p (and other miRNAs w/seed UGGCUGG)	1.497	TargetScan Human	High (predicted)	CSNK1G1	Dopamine-DARPP32 Feedback in cAMP Signaling,Gap Junction Signaling,Hepatic Fibrosis Signaling Pathway,Role of Macrophages, Fibroblasts and Endothelial Cells in Rheumatoid Arthritis,Role of NFAT in Regulation of the Immune Response,Role Of Osteoblasts In Rheumatoid Arthritis Signaling Pathway,Role of Osteoblasts, Osteoclasts and Chondrocytes in Rheumatoid Arthritis,Role of WNT/GSK-3β Signaling in …
hsa-miR-6842-3p	miR-664-1-5p (and other miRNAs w/seed UGGCUGG)	1.497	TargetScan Human	High (predicted)	CSTPP1
hsa-miR-6842-3p	miR-664-1-5p (and other miRNAs w/seed UGGCUGG)	1.497	TargetScan Human	High (predicted)	CYP21A2	Glucocorticoid Biosynthesis,Mineralocorticoid Biosynthesis
hsa-miR-6842-3p	miR-664-1-5p (and other miRNAs w/seed UGGCUGG)	1.497	TargetScan Mouse	High (predicted)	Cyp2g1	LPS/IL-1 Mediated Inhibition of RXR Function,NRF2-mediated Oxidative Stress Response,Oxidative Ethanol Degradation III
hsa-miR-6842-3p	miR-664-1-5p (and other miRNAs w/seed UGGCUGG)	1.497	TargetScan Mouse	High (predicted)	D430019H16Rik
hsa-miR-6842-3p	miR-664-1-5p (and other miRNAs w/seed UGGCUGG)	1.497	TargetScan Mouse	High (predicted)	DACT2
hsa-miR-6842-3p	miR-664-1-5p (and other miRNAs w/seed UGGCUGG)	1.497	TargetScan Mouse	High (predicted)	DAGLA	Endocannabinoid Neuronal Synapse Pathway,Neurovascular Coupling Signaling Pathway,Triacylglycerol Degradation
hsa-miR-6842-3p	miR-664-1-5p (and other miRNAs w/seed UGGCUGG)	1.497	TargetScan Human	High (predicted)	DAOA
hsa-miR-6842-3p	miR-664-1-5p (and other miRNAs w/seed UGGCUGG)	1.497	TargetScan Mouse,TargetScan Human	High (predicted),Moderate (predicted)	DDAH1
hsa-miR-6842-3p	miR-664-1-5p (and other miRNAs w/seed UGGCUGG)	1.497	TargetScan Mouse,TargetScan Human	High (predicted),Moderate (predicted)	DDB1	NER (Nucleotide Excision Repair, Enhanced Pathway)
hsa-miR-6842-3p	miR-664-1-5p (and other miRNAs w/seed UGGCUGG)	1.497	TargetScan Mouse	High (predicted)	DELE1
hsa-miR-6842-3p	miR-664-1-5p (and other miRNAs w/seed UGGCUGG)	1.497	TargetScan Mouse,TargetScan Human	High (predicted),Moderate (predicted)	DENND6A
hsa-miR-6842-3p	miR-664-1-5p (and other miRNAs w/seed UGGCUGG)	1.497	TargetScan Mouse	High (predicted)	DFFB	Apoptosis Signaling,Cytotoxic T Lymphocyte-mediated Apoptosis of Target Cells,Death Receptor Signaling,Granzyme B Signaling,Induction of Apoptosis by HIV1,Tumoricidal Function of Hepatic Natural Killer Cells
hsa-miR-6842-3p	miR-664-1-5p (and other miRNAs w/seed UGGCUGG)	1.497	TargetScan Human	High (predicted)	DGAT2L6	Triacylglycerol Biosynthesis
hsa-miR-6842-3p	miR-664-1-5p (and other miRNAs w/seed UGGCUGG)	1.497	TargetScan Mouse	High (predicted)	DHRS11	Acetone Degradation I (to Methylglyoxal),Estrogen Biosynthesis,Estrogen-Dependent Breast Cancer Signaling,Methylglyoxal Degradation III,Stearate Biosynthesis I (Animals)
hsa-miR-6842-3p	miR-664-1-5p (and other miRNAs w/seed UGGCUGG)	1.497	TargetScan Mouse	High (predicted)	DLGAP4
hsa-miR-6842-3p	miR-664-1-5p (and other miRNAs w/seed UGGCUGG)	1.497	TargetScan Human	High (predicted)	DMBX1
hsa-miR-6842-3p	miR-664-1-5p (and other miRNAs w/seed UGGCUGG)	1.497	TargetScan Mouse	High (predicted)	DMKN
hsa-miR-6842-3p	miR-664-1-5p (and other miRNAs w/seed UGGCUGG)	1.497	TargetScan Human	High (predicted)	DNAH10OS
hsa-miR-6842-3p	miR-664-1-5p (and other miRNAs w/seed UGGCUGG)	1.497	TargetScan Mouse,TargetScan Human	High (predicted),Moderate (predicted)	DNAJB12	Aldosterone Signaling in Epithelial Cells,NRF2-mediated Oxidative Stress Response,Protein Ubiquitination Pathway,Unfolded protein response
hsa-miR-6842-3p	miR-664-1-5p (and other miRNAs w/seed UGGCUGG)	1.497	TargetScan Human	High (predicted)	DNAJC30	Aldosterone Signaling in Epithelial Cells,Protein Ubiquitination Pathway
hsa-miR-6842-3p	miR-664-1-5p (and other miRNAs w/seed UGGCUGG)	1.497	TargetScan Mouse	High (predicted)	DNAJC8	Aldosterone Signaling in Epithelial Cells,NRF2-mediated Oxidative Stress Response,Protein Ubiquitination Pathway,Unfolded protein response
hsa-miR-6842-3p	miR-664-1-5p (and other miRNAs w/seed UGGCUGG)	1.497	TargetScan Mouse	High (predicted)	DNM1	Clathrin-mediated Endocytosis Signaling,GABA Receptor Signaling,Huntington's Disease Signaling,Remodeling of Epithelial Adherens Junctions,Virus Entry via Endocytic Pathways
hsa-miR-6842-3p	miR-664-1-5p (and other miRNAs w/seed UGGCUGG)	1.497	TargetScan Mouse	High (predicted)	DOC2B
hsa-miR-6842-3p	miR-664-1-5p (and other miRNAs w/seed UGGCUGG)	1.497	TargetScan Human	High (predicted)	DRC7
hsa-miR-6842-3p	miR-664-1-5p (and other miRNAs w/seed UGGCUGG)	1.497	TargetScan Mouse,TargetScan Human	High (predicted),Moderate (predicted)	DUSP8	3-phosphoinositide Biosynthesis,3-phosphoinositide Degradation,D-myo-inositol (1,4,5,6)-Tetrakisphosphate Biosynthesis,D-myo-inositol (3,4,5,6)-tetrakisphosphate Biosynthesis,D-myo-inositol-5-phosphate Metabolism,Protein Kinase A Signaling,SAPK/JNK Signaling,Superpathway of Inositol Phosphate Compounds
hsa-miR-6842-3p	miR-664-1-5p (and other miRNAs w/seed UGGCUGG)	1.497	TargetScan Mouse	High (predicted)	DZIP1L
hsa-miR-6842-3p	miR-664-1-5p (and other miRNAs w/seed UGGCUGG)	1.497	TargetScan Mouse	High (predicted)	EFCC1
hsa-miR-6842-3p	miR-664-1-5p (and other miRNAs w/seed UGGCUGG)	1.497	TargetScan Mouse	High (predicted)	EFHD1
hsa-miR-6842-3p	miR-664-1-5p (and other miRNAs w/seed UGGCUGG)	1.497	TargetScan Mouse,TargetScan Human	High (predicted)	EFNB3	Axonal Guidance Signaling,Ephrin B Signaling,Ephrin Receptor Signaling,FAK Signaling,Synaptogenesis Signaling Pathway
hsa-miR-6842-3p	miR-664-1-5p (and other miRNAs w/seed UGGCUGG)	1.497	TargetScan Mouse	High (predicted)	EGLN2	HIF1α Signaling
hsa-miR-6842-3p	miR-664-1-5p (and other miRNAs w/seed UGGCUGG)	1.497	TargetScan Human	High (predicted)	EGR3
hsa-miR-6842-3p	miR-664-1-5p (and other miRNAs w/seed UGGCUGG)	1.497	TargetScan Human	High (predicted)	EIF4EBP1	Acute Myeloid Leukemia Signaling,AMPK Signaling,Cardiac Hypertrophy Signaling (Enhanced),Circadian Rhythm Signaling,ERK/MAPK Signaling,Estrogen Receptor Signaling,FLT3 Signaling in Hematopoietic Progenitor Cells,HIF1α Signaling,IL-4 Signaling,IL-8 Signaling,Insulin Receptor Signaling,Insulin Secretion Signaling Pathway,Macrophage Alternative Activation Signaling Pathway,mTOR Signaling,Myelination…
hsa-miR-6842-3p	miR-664-1-5p (and other miRNAs w/seed UGGCUGG)	1.497	TargetScan Human	High (predicted)	ENY2
hsa-miR-6842-3p	miR-664-1-5p (and other miRNAs w/seed UGGCUGG)	1.497	TargetScan Mouse	High (predicted)	ERGIC2
hsa-miR-6842-3p	miR-664-1-5p (and other miRNAs w/seed UGGCUGG)	1.497	TargetScan Human	High (predicted)	EVC
hsa-miR-6842-3p	miR-664-1-5p (and other miRNAs w/seed UGGCUGG)	1.497	TargetScan Human	High (predicted)	F2RL3	Breast Cancer Regulation by Stathmin1,CREB Signaling in Neurons,FAK Signaling,G-Protein Coupled Receptor Signaling,Gα12/13 Signaling,p70S6K Signaling,Phagosome Formation,S100 Family Signaling Pathway,Thrombin Signaling
hsa-miR-6842-3p	miR-664-1-5p (and other miRNAs w/seed UGGCUGG)	1.497	TargetScan Mouse	High (predicted)	F930017D23Rik
hsa-miR-6842-3p	miR-664-1-5p (and other miRNAs w/seed UGGCUGG)	1.497	TargetScan Mouse,TargetScan Human	High (predicted),Moderate (predicted)	FADS6	Oleate Biosynthesis II (Animals)
hsa-miR-6842-3p	miR-664-1-5p (and other miRNAs w/seed UGGCUGG)	1.497	TargetScan Human	High (predicted)	FAM124B
hsa-miR-6842-3p	miR-664-1-5p (and other miRNAs w/seed UGGCUGG)	1.497	TargetScan Mouse	High (predicted)	FAM131C
hsa-miR-6842-3p	miR-664-1-5p (and other miRNAs w/seed UGGCUGG)	1.497	TargetScan Mouse	High (predicted)	FAM216B
hsa-miR-6842-3p	miR-664-1-5p (and other miRNAs w/seed UGGCUGG)	1.497	TargetScan Human	High (predicted)	FAM222B
hsa-miR-6842-3p	miR-664-1-5p (and other miRNAs w/seed UGGCUGG)	1.497	TargetScan Mouse,TargetScan Human	High (predicted),Moderate (predicted)	FAM234A
hsa-miR-6842-3p	miR-664-1-5p (and other miRNAs w/seed UGGCUGG)	1.497	TargetScan Mouse	High (predicted)	FAM83F
hsa-miR-6842-3p	miR-664-1-5p (and other miRNAs w/seed UGGCUGG)	1.497	TargetScan Mouse	High (predicted)	FBXL9P
hsa-miR-6842-3p	miR-664-1-5p (and other miRNAs w/seed UGGCUGG)	1.497	TargetScan Human	High (predicted)	FBXO31
hsa-miR-6842-3p	miR-664-1-5p (and other miRNAs w/seed UGGCUGG)	1.497	TargetScan Human	High (predicted)	FBXO41
hsa-miR-6842-3p	miR-664-1-5p (and other miRNAs w/seed UGGCUGG)	1.497	TargetScan Human	High (predicted)	FBXO44
hsa-miR-6842-3p	miR-664-1-5p (and other miRNAs w/seed UGGCUGG)	1.497	TargetScan Human	High (predicted)	FCGR2A	B Cell Receptor Signaling,Dendritic Cell Maturation,Fcγ Receptor-mediated Phagocytosis in Macrophages and Monocytes,IL-10 Signaling,IL-12 Signaling and Production in Macrophages,Natural Killer Cell Signaling,Phagosome Formation,Phospholipase C Signaling,Role of NFAT in Regulation of the Immune Response,Role Of Osteoclasts In Rheumatoid Arthritis Signaling Pathway,S100 Family Signaling Pathway,Sys…
hsa-miR-6842-3p	miR-664-1-5p (and other miRNAs w/seed UGGCUGG)	1.497	TargetScan Mouse	High (predicted)	FICD	cAMP-mediated signaling,Cardiac Hypertrophy Signaling (Enhanced),Cardiac β-adrenergic Signaling,G-Protein Coupled Receptor Signaling,Protein Kinase A Signaling,Relaxin Signaling,tRNA Splicing
hsa-miR-6842-3p	miR-664-1-5p (and other miRNAs w/seed UGGCUGG)	1.497	TargetScan Mouse	High (predicted)	FJX1
hsa-miR-6842-3p	miR-664-1-5p (and other miRNAs w/seed UGGCUGG)	1.497	TargetScan Mouse,TargetScan Human	High (predicted)	FLNA	Actin Cytoskeleton Signaling,Caveolar-mediated Endocytosis Signaling,ILK Signaling,MSP-RON Signaling In Cancer Cells Pathway,Protein Kinase A Signaling,Virus Entry via Endocytic Pathways
hsa-miR-6842-3p	miR-664-1-5p (and other miRNAs w/seed UGGCUGG)	1.497	TargetScan Human	High (predicted)	FLNB	Caveolar-mediated Endocytosis Signaling,ILK Signaling,Protein Kinase A Signaling,Virus Entry via Endocytic Pathways
hsa-miR-6842-3p	miR-664-1-5p (and other miRNAs w/seed UGGCUGG)	1.497	TargetScan Human	High (predicted)	FOXP3	CTLA4 Signaling in Cytotoxic T Lymphocytes,HIF1α Signaling,IL-23 Signaling Pathway,IL-33 Signaling Pathway,PD-1, PD-L1 cancer immunotherapy pathway,Systemic Lupus Erythematosus In T Cell Signaling Pathway,T Helper Cell Differentiation,Th17 Activation Pathway
hsa-miR-6842-3p	miR-664-1-5p (and other miRNAs w/seed UGGCUGG)	1.497	TargetScan Human	High (predicted)	FPGS	Folate Polyglutamylation
hsa-miR-6842-3p	miR-664-1-5p (and other miRNAs w/seed UGGCUGG)	1.497	TargetScan Human	High (predicted)	FTL	Acute Phase Response Signaling,Ferroptosis Signaling Pathway,Hepatic Fibrosis Signaling Pathway,Iron homeostasis signaling pathway,NRF2-mediated Oxidative Stress Response,Pathogen Induced Cytokine Storm Signaling Pathway,Xenobiotic Metabolism General Signaling Pathway,Xenobiotic Metabolism Signaling
hsa-miR-6842-3p	miR-664-1-5p (and other miRNAs w/seed UGGCUGG)	1.497	TargetScan Mouse	High (predicted)	FUT4	Human Embryonic Stem Cell Pluripotency
hsa-miR-6842-3p	miR-664-1-5p (and other miRNAs w/seed UGGCUGG)	1.497	TargetScan Human	High (predicted)	GABARAPL2	Autophagy,Sirtuin Signaling Pathway
hsa-miR-6842-3p	miR-664-1-5p (and other miRNAs w/seed UGGCUGG)	1.497	TargetScan Mouse,TargetScan Human	High (predicted),Moderate (predicted)	GALNT6
hsa-miR-6842-3p	miR-664-1-5p (and other miRNAs w/seed UGGCUGG)	1.497	TargetScan Human	High (predicted)	GAPT
hsa-miR-6842-3p	miR-664-1-5p (and other miRNAs w/seed UGGCUGG)	1.497	TargetScan Mouse	High (predicted)	GAS7
hsa-miR-6842-3p	miR-664-1-5p (and other miRNAs w/seed UGGCUGG)	1.497	TargetScan Mouse	High (predicted)	GAST	Adrenomedullin signaling pathway,Antiproliferative Role of Somatostatin Receptor 2,Cholecystokinin/Gastrin-mediated Signaling,Circadian Rhythm Signaling,Corticotropin Releasing Hormone Signaling,Gap Junction Signaling,GPCR-Mediated Nutrient Sensing in Enteroendocrine Cells,JAK/STAT Signaling,Neurovascular Coupling Signaling Pathway,Oxytocin In Spinal Neurons Signaling Pathway,Oxytocin Signaling P…
hsa-miR-6842-3p	miR-664-1-5p (and other miRNAs w/seed UGGCUGG)	1.497	TargetScan Mouse,TargetScan Human	High (predicted)	GIPC3
hsa-miR-6842-3p	miR-664-1-5p (and other miRNAs w/seed UGGCUGG)	1.497	TargetScan Human	High (predicted)	GJA5	Factors Promoting Cardiogenesis in Vertebrates,Gap Junction Signaling
hsa-miR-6842-3p	miR-664-1-5p (and other miRNAs w/seed UGGCUGG)	1.497	TargetScan Mouse	High (predicted)	GJA8	Gap Junction Signaling
hsa-miR-6842-3p	miR-664-1-5p (and other miRNAs w/seed UGGCUGG)	1.497	TargetScan Mouse,TargetScan Human	High (predicted),Moderate (predicted)	GLI2	Axonal Guidance Signaling,Basal Cell Carcinoma Signaling,Chronic Myeloid Leukemia Signaling,Corticotropin Releasing Hormone Signaling,Hepatic Fibrosis Signaling Pathway,ID1 Signaling Pathway,Myelination Signaling Pathway,Osteoarthritis Pathway,Pulmonary Fibrosis Idiopathic Signaling Pathway,Regulation Of The Epithelial Mesenchymal Transition In Development Pathway,Sonic Hedgehog Signaling
hsa-miR-6842-3p	miR-664-1-5p (and other miRNAs w/seed UGGCUGG)	1.497	TargetScan Human	High (predicted)	GLP2R	Breast Cancer Regulation by Stathmin1,CREB Signaling in Neurons,FAK Signaling,G-Protein Coupled Receptor Signaling,GPCR-Mediated Integration of Enteroendocrine Signaling Exemplified by an L Cell,Phagosome Formation,S100 Family Signaling Pathway
hsa-miR-6842-3p	miR-664-1-5p (and other miRNAs w/seed UGGCUGG)	1.497	TargetScan Mouse	High (predicted)	Gm1604b
hsa-miR-6842-3p	miR-664-1-5p (and other miRNAs w/seed UGGCUGG)	1.497	TargetScan Mouse	High (predicted)	Gm1965
hsa-miR-6842-3p	miR-664-1-5p (and other miRNAs w/seed UGGCUGG)	1.497	TargetScan Mouse	High (predicted)	Gm20826 (includes others)
hsa-miR-6842-3p	miR-664-1-5p (and other miRNAs w/seed UGGCUGG)	1.497	TargetScan Mouse	High (predicted)	Gm49322
hsa-miR-6842-3p	miR-664-1-5p (and other miRNAs w/seed UGGCUGG)	1.497	TargetScan Mouse	High (predicted)	Gm53
hsa-miR-6842-3p	miR-664-1-5p (and other miRNAs w/seed UGGCUGG)	1.497	TargetScan Mouse	High (predicted)	Gm5814
hsa-miR-6842-3p	miR-664-1-5p (and other miRNAs w/seed UGGCUGG)	1.497	TargetScan Mouse	High (predicted)	Gm6169
hsa-miR-6842-3p	miR-664-1-5p (and other miRNAs w/seed UGGCUGG)	1.497	TargetScan Mouse	High (predicted),Moderate (predicted)	Gm906 (includes others)
hsa-miR-6842-3p	miR-664-1-5p (and other miRNAs w/seed UGGCUGG)	1.497	TargetScan Mouse	High (predicted)	GNB5	AMPK Signaling,Androgen Signaling,Antiproliferative Role of Somatostatin Receptor 2,Apelin Endothelial Signaling Pathway,Apelin Muscle Signaling Pathway,Axonal Guidance Signaling,Breast Cancer Regulation by Stathmin1,Cardiac Hypertrophy Signaling,Cardiac Hypertrophy Signaling (Enhanced),Cardiac β-adrenergic Signaling,CCR3 Signaling in Eosinophils,CCR5 Signaling in Macrophages,Circadian Rhythm Sig…
hsa-miR-6842-3p	miR-664-1-5p (and other miRNAs w/seed UGGCUGG)	1.497	TargetScan Human	High (predicted)	GNG4	AMPK Signaling,Androgen Signaling,Antiproliferative Role of Somatostatin Receptor 2,Apelin Endothelial Signaling Pathway,Apelin Muscle Signaling Pathway,Axonal Guidance Signaling,Breast Cancer Regulation by Stathmin1,Cardiac Hypertrophy Signaling,Cardiac Hypertrophy Signaling (Enhanced),Cardiac β-adrenergic Signaling,CCR3 Signaling in Eosinophils,CCR5 Signaling in Macrophages,Circadian Rhythm Sig…
hsa-miR-6842-3p	miR-664-1-5p (and other miRNAs w/seed UGGCUGG)	1.497	TargetScan Human	High (predicted)	GOLGA1
hsa-miR-6842-3p	miR-664-1-5p (and other miRNAs w/seed UGGCUGG)	1.497	TargetScan Human	High (predicted)	GOLGA7B
hsa-miR-6842-3p	miR-664-1-5p (and other miRNAs w/seed UGGCUGG)	1.497	TargetScan Human	High (predicted)	GOSR1	Huntington's Disease Signaling,Insulin Secretion Signaling Pathway,Phagosome Maturation,SNARE Signaling Pathway,Synaptogenesis Signaling Pathway,Tight Junction Signaling
hsa-miR-6842-3p	miR-664-1-5p (and other miRNAs w/seed UGGCUGG)	1.497	TargetScan Human	High (predicted)	GP1BA	Neutrophil Extracellular Trap Signaling Pathway
hsa-miR-6842-3p	miR-664-1-5p (and other miRNAs w/seed UGGCUGG)	1.497	TargetScan Human	High (predicted)	GPR132	Breast Cancer Regulation by Stathmin1,CREB Signaling in Neurons,FAK Signaling,G-Protein Coupled Receptor Signaling,Phagosome Formation,S100 Family Signaling Pathway
hsa-miR-6842-3p	miR-664-1-5p (and other miRNAs w/seed UGGCUGG)	1.497	TargetScan Human	High (predicted)	GPRC5C	Breast Cancer Regulation by Stathmin1,CREB Signaling in Neurons,FAK Signaling,G-Protein Coupled Receptor Signaling,Phagosome Formation,S100 Family Signaling Pathway
hsa-miR-6842-3p	miR-664-1-5p (and other miRNAs w/seed UGGCUGG)	1.497	TargetScan Mouse	High (predicted)	GPS1	NER (Nucleotide Excision Repair, Enhanced Pathway)
hsa-miR-6842-3p	miR-664-1-5p (and other miRNAs w/seed UGGCUGG)	1.497	TargetScan Mouse	High (predicted)	GPX3	Apelin Adipocyte Signaling Pathway,Glutathione Redox Reactions I,Mitochondrial Dysfunction
hsa-miR-6842-3p	miR-664-1-5p (and other miRNAs w/seed UGGCUGG)	1.497	TargetScan Mouse,TargetScan Human	High (predicted),Moderate (predicted)	GPX7	Apelin Adipocyte Signaling Pathway,Ethanol Degradation IV,Glutathione Redox Reactions I,Mitochondrial Dysfunction,Superoxide Radicals Degradation
hsa-miR-6842-3p	miR-664-1-5p (and other miRNAs w/seed UGGCUGG)	1.497	TargetScan Human	High (predicted)	GRIK5	Amyotrophic Lateral Sclerosis Signaling,CREB Signaling in Neurons,Glutamate Receptor Signaling
hsa-miR-6842-3p	miR-664-1-5p (and other miRNAs w/seed UGGCUGG)	1.497	TargetScan Human	High (predicted)	GRM4	Breast Cancer Regulation by Stathmin1,cAMP-mediated signaling,CREB Signaling in Neurons,FAK Signaling,G-Protein Coupled Receptor Signaling,Glutamate Receptor Signaling,Gαi Signaling,Neuropathic Pain Signaling In Dorsal Horn Neurons,Phagosome Formation,S100 Family Signaling Pathway,Synaptic Long Term Depression,Synaptic Long Term Potentiation,Synaptogenesis Signaling Pathway
hsa-miR-6842-3p	miR-664-1-5p (and other miRNAs w/seed UGGCUGG)	1.497	TargetScan Mouse	High (predicted)	GSDMD	Neutrophil Extracellular Trap Signaling Pathway,Pathogen Induced Cytokine Storm Signaling Pathway,Pyroptosis Signaling Pathway
hsa-miR-6842-3p	miR-664-1-5p (and other miRNAs w/seed UGGCUGG)	1.497	TargetScan Human	High (predicted)	GSKIP
hsa-miR-6842-3p	miR-664-1-5p (and other miRNAs w/seed UGGCUGG)	1.497	TargetScan Human	High (predicted)	GUCD1
hsa-miR-6842-3p	miR-664-1-5p (and other miRNAs w/seed UGGCUGG)	1.497	TargetScan Mouse	High (predicted)	GYPC
hsa-miR-6842-3p	miR-664-1-5p (and other miRNAs w/seed UGGCUGG)	1.497	TargetScan Mouse	High (predicted)	H2BC11
hsa-miR-6842-3p	miR-664-1-5p (and other miRNAs w/seed UGGCUGG)	1.497	TargetScan Human	High (predicted)	HADHA	Fatty Acid β-oxidation I,Glutaryl-CoA Degradation,Isoleucine Degradation I,Ketogenesis,Ketolysis,Mevalonate Pathway I,Superpathway of Cholesterol Biosynthesis,Superpathway of Geranylgeranyldiphosphate Biosynthesis I (via Mevalonate),Tryptophan Degradation III (Eukaryotic),Valine Degradation I
hsa-miR-6842-3p	miR-664-1-5p (and other miRNAs w/seed UGGCUGG)	1.497	TargetScan Mouse	High (predicted)	HBS1L
hsa-miR-6842-3p	miR-664-1-5p (and other miRNAs w/seed UGGCUGG)	1.497	TargetScan Mouse,TargetScan Human	High (predicted),Moderate (predicted)	HCFC1
hsa-miR-6842-3p	miR-664-1-5p (and other miRNAs w/seed UGGCUGG)	1.497	TargetScan Mouse	High (predicted)	HECW1	Amyotrophic Lateral Sclerosis Signaling
hsa-miR-6842-3p	miR-664-1-5p (and other miRNAs w/seed UGGCUGG)	1.497	TargetScan Mouse,TargetScan Human	High (predicted)	HES2
hsa-miR-6842-3p	miR-664-1-5p (and other miRNAs w/seed UGGCUGG)	1.497	TargetScan Human	High (predicted)	HINFP
hsa-miR-6842-3p	miR-664-1-5p (and other miRNAs w/seed UGGCUGG)	1.497	TargetScan Mouse,TargetScan Human	High (predicted),Moderate (predicted)	HIVEP3
hsa-miR-6842-3p	miR-664-1-5p (and other miRNAs w/seed UGGCUGG)	1.497	TargetScan Mouse	High (predicted),Moderate (predicted)	HLA-A	Allograft Rejection Signaling,Altered T Cell and B Cell Signaling in Rheumatoid Arthritis,Antigen Presentation Pathway,Autoimmune Thyroid Disease Signaling,B Cell Development,Calcium-induced T Lymphocyte Apoptosis,Caveolar-mediated Endocytosis Signaling,CD28 Signaling in T Helper Cells,CDC42 Signaling,Communication between Innate and Adaptive Immune Cells,Crosstalk between Dendritic Cells and Nat…
hsa-miR-6842-3p	miR-664-1-5p (and other miRNAs w/seed UGGCUGG)	1.497	TargetScan Human	High (predicted)	HMGA1	iNOS Signaling
hsa-miR-6842-3p	miR-664-1-5p (and other miRNAs w/seed UGGCUGG)	1.497	TargetScan Mouse	High (predicted)	HOXB1	Role of OCT4 in Mammalian Embryonic Stem Cell Pluripotency,Transcriptional Regulatory Network in Embryonic Stem Cells
hsa-miR-6842-3p	miR-664-1-5p (and other miRNAs w/seed UGGCUGG)	1.497	TargetScan Mouse,TargetScan Human	High (predicted),Moderate (predicted)	HROB
hsa-miR-6842-3p	miR-664-1-5p (and other miRNAs w/seed UGGCUGG)	1.497	TargetScan Human	High (predicted)	HSD17B10	Estrogen Biosynthesis,Estrogen-Dependent Breast Cancer Signaling,Fatty Acid β-oxidation I,Glutaryl-CoA Degradation,Isoleucine Degradation I,Mitochondrial Dysfunction,Tryptophan Degradation III (Eukaryotic)
hsa-miR-6842-3p	miR-664-1-5p (and other miRNAs w/seed UGGCUGG)	1.497	TargetScan Mouse,TargetScan Human	High (predicted),Moderate (predicted)	HSPB6	Aldosterone Signaling in Epithelial Cells,Protein Ubiquitination Pathway
hsa-miR-6842-3p	miR-664-1-5p (and other miRNAs w/seed UGGCUGG)	1.497	TargetScan Human	High (predicted)	HYCC1
hsa-miR-6842-3p	miR-664-1-5p (and other miRNAs w/seed UGGCUGG)	1.497	TargetScan Mouse	High (predicted)	IFNGR2	Airway Inflammation in Asthma,Hepatic Fibrosis / Hepatic Stellate Cell Activation,HMGB1 Signaling,IL-10 Signaling,Immunogenic Cell Death Signaling Pathway,iNOS Signaling,Interferon Signaling,Macrophage Classical Activation Signaling Pathway,MSP-RON Signaling In Macrophages Pathway,Multiple Sclerosis Signaling Pathway,Neuroinflammation Signaling Pathway,Pathogen Induced Cytokine Storm Signaling Pa…
hsa-miR-6842-3p	miR-664-1-5p (and other miRNAs w/seed UGGCUGG)	1.497	TargetScan Mouse,TargetScan Human	High (predicted),Moderate (predicted)	IGFBP5	Hepatic Fibrosis / Hepatic Stellate Cell Activation,IGF-1 Signaling,VDR/RXR Activation
hsa-miR-6842-3p	miR-664-1-5p (and other miRNAs w/seed UGGCUGG)	1.497	TargetScan Mouse	High (predicted)	IGSF8
hsa-miR-6842-3p	miR-664-1-5p (and other miRNAs w/seed UGGCUGG)	1.497	TargetScan Mouse	High (predicted)	IL10RA	Cardiac Hypertrophy Signaling (Enhanced),FAK Signaling,Glucocorticoid Receptor Signaling,Hepatic Fibrosis / Hepatic Stellate Cell Activation,IL-10 Signaling,IL-12 Signaling and Production in Macrophages,Macrophage Alternative Activation Signaling Pathway,PI3K/AKT Signaling,S100 Family Signaling Pathway,STAT3 Pathway,T Cell Exhaustion Signaling Pathway,T Helper Cell Differentiation,Th1 and Th2 Act…
hsa-miR-6842-3p	miR-664-1-5p (and other miRNAs w/seed UGGCUGG)	1.497	TargetScan Mouse	High (predicted)	IL36G	Acute Phase Response Signaling,Adrenomedullin signaling pathway,Agranulocyte Adhesion and Diapedesis,Airway Pathology in Chronic Obstructive Pulmonary Disease,Altered T Cell and B Cell Signaling in Rheumatoid Arthritis,Atherosclerosis Signaling,Cardiac Hypertrophy Signaling (Enhanced),CDX Gastrointestinal Cancer Signaling Pathway,Cholecystokinin/Gastrin-mediated Signaling,Communication between In…
hsa-miR-6842-3p	miR-664-1-5p (and other miRNAs w/seed UGGCUGG)	1.497	TargetScan Mouse	High (predicted)	INHBA	Human Embryonic Stem Cell Pluripotency,TGF-β Signaling
hsa-miR-6842-3p	miR-664-1-5p (and other miRNAs w/seed UGGCUGG)	1.497	TargetScan Human	High (predicted)	IQGAP1	Actin Cytoskeleton Signaling,CDC42 Signaling,Epithelial Adherens Junction Signaling,Germ Cell-Sertoli Cell Junction Signaling,IL-8 Signaling,RAC Signaling,Remodeling of Epithelial Adherens Junctions,S100 Family Signaling Pathway,Signaling by Rho Family GTPases
hsa-miR-6842-3p	miR-664-1-5p (and other miRNAs w/seed UGGCUGG)	1.497	TargetScan Mouse	High (predicted)	IRAK3	Hepatic Cholestasis,Hepatic Fibrosis Signaling Pathway,IL-1 Signaling,IL-8 Signaling,iNOS Signaling,Neuroinflammation Signaling Pathway,NF-κB Signaling,p38 MAPK Signaling,Role of Macrophages, Fibroblasts and Endothelial Cells in Rheumatoid Arthritis,S100 Family Signaling Pathway,Th17 Activation Pathway,Toll-like Receptor Signaling
hsa-miR-6842-3p	miR-664-1-5p (and other miRNAs w/seed UGGCUGG)	1.497	TargetScan Mouse	High (predicted)	IRGC
hsa-miR-6842-3p	miR-664-1-5p (and other miRNAs w/seed UGGCUGG)	1.497	TargetScan Mouse,TargetScan Human	High (predicted),Moderate (predicted)	ITGA8	Actin Cytoskeleton Signaling,Actin Nucleation by ARP-WASP Complex,Axonal Guidance Signaling,Cardiac Hypertrophy Signaling (Enhanced),Caveolar-mediated Endocytosis Signaling,CDC42 Signaling,Ephrin Receptor Signaling,ERK/MAPK Signaling,FAK Signaling,Hepatic Fibrosis Signaling Pathway,HGF Signaling,Integrin Signaling,Molecular Mechanisms of Cancer,Neuregulin Signaling,Osteoarthritis Pathway,PAK Sign…
hsa-miR-6842-3p	miR-664-1-5p (and other miRNAs w/seed UGGCUGG)	1.497	TargetScan Mouse	High (predicted)	JCHAIN	Allograft Rejection Signaling,Autoimmune Thyroid Disease Signaling,B Cell Receptor Signaling,Communication between Innate and Adaptive Immune Cells,Dendritic Cell Maturation,Hematopoiesis from Pluripotent Stem Cells,IL-12 Signaling and Production in Macrophages,Macrophage Alternative Activation Signaling Pathway,Neutrophil Extracellular Trap Signaling Pathway,Phagosome Formation,Phospholipase C S…
hsa-miR-6842-3p	miR-664-1-5p (and other miRNAs w/seed UGGCUGG)	1.497	TargetScan Mouse	High (predicted)	JMJD4
hsa-miR-6842-3p	miR-664-1-5p (and other miRNAs w/seed UGGCUGG)	1.497	TargetScan Human	High (predicted)	JMJD8
hsa-miR-6842-3p	miR-664-1-5p (and other miRNAs w/seed UGGCUGG)	1.497	TargetScan Mouse	High (predicted)	Josd1/Josd1-ps
hsa-miR-6842-3p	miR-664-1-5p (and other miRNAs w/seed UGGCUGG)	1.497	TargetScan Human	High (predicted)	KCNAB2
hsa-miR-6842-3p	miR-664-1-5p (and other miRNAs w/seed UGGCUGG)	1.497	TargetScan Mouse	High (predicted)	KCNJ3	Dopamine-DARPP32 Feedback in cAMP Signaling,Endocannabinoid Neuronal Synapse Pathway,G Beta Gamma Signaling,Neuroinflammation Signaling Pathway,Neurovascular Coupling Signaling Pathway,Opioid Signaling Pathway
hsa-miR-6842-3p	miR-664-1-5p (and other miRNAs w/seed UGGCUGG)	1.497	TargetScan Human	High (predicted)	KCNJ6	Dopamine-DARPP32 Feedback in cAMP Signaling,Endocannabinoid Neuronal Synapse Pathway,G Beta Gamma Signaling,Neuroinflammation Signaling Pathway,Neurovascular Coupling Signaling Pathway,Opioid Signaling Pathway
hsa-miR-6842-3p	miR-664-1-5p (and other miRNAs w/seed UGGCUGG)	1.497	TargetScan Mouse	High (predicted)	KDF1
hsa-miR-6842-3p	miR-664-1-5p (and other miRNAs w/seed UGGCUGG)	1.497	TargetScan Human	High (predicted)	KIAA0087
hsa-miR-6842-3p	miR-664-1-5p (and other miRNAs w/seed UGGCUGG)	1.497	TargetScan Mouse	High (predicted)	KIF21B
hsa-miR-6842-3p	miR-664-1-5p (and other miRNAs w/seed UGGCUGG)	1.497	TargetScan Human	High (predicted)	KIRREL1
hsa-miR-6842-3p	miR-664-1-5p (and other miRNAs w/seed UGGCUGG)	1.497	TargetScan Mouse,TargetScan Human	High (predicted),Moderate (predicted)	KLF7
hsa-miR-6842-3p	miR-664-1-5p (and other miRNAs w/seed UGGCUGG)	1.497	TargetScan Human	High (predicted)	KRTAP1-1
hsa-miR-6842-3p	miR-664-1-5p (and other miRNAs w/seed UGGCUGG)	1.497	TargetScan Human	High (predicted)	KRTAP4-5
hsa-miR-6842-3p	miR-664-1-5p (and other miRNAs w/seed UGGCUGG)	1.497	TargetScan Human	High (predicted)	LAMTOR4	CLEAR Signaling Pathway
hsa-miR-6842-3p	miR-664-1-5p (and other miRNAs w/seed UGGCUGG)	1.497	TargetScan Mouse	High (predicted)	LCP1
hsa-miR-6842-3p	miR-664-1-5p (and other miRNAs w/seed UGGCUGG)	1.497	TargetScan Human	High (predicted)	LDAF1
hsa-miR-6842-3p	miR-664-1-5p (and other miRNAs w/seed UGGCUGG)	1.497	TargetScan Human	High (predicted)	LDAH	Gustation Pathway
hsa-miR-6842-3p	miR-664-1-5p (and other miRNAs w/seed UGGCUGG)	1.497	TargetScan Mouse	High (predicted)	LDLRAD3
hsa-miR-6842-3p	miR-664-1-5p (and other miRNAs w/seed UGGCUGG)	1.497	TargetScan Mouse	High (predicted)	LHFPL4
hsa-miR-6842-3p	miR-664-1-5p (and other miRNAs w/seed UGGCUGG)	1.497	TargetScan Human	High (predicted)	LIN54
hsa-miR-6842-3p	miR-664-1-5p (and other miRNAs w/seed UGGCUGG)	1.497	TargetScan Mouse	High (predicted)	LINGO4
hsa-miR-6842-3p	miR-664-1-5p (and other miRNAs w/seed UGGCUGG)	1.497	TargetScan Mouse,TargetScan Human	High (predicted),Moderate (predicted)	LMLN
hsa-miR-6842-3p	miR-664-1-5p (and other miRNAs w/seed UGGCUGG)	1.497	TargetScan Mouse	High (predicted)	Lmo3
hsa-miR-6842-3p	miR-664-1-5p (and other miRNAs w/seed UGGCUGG)	1.497	TargetScan Mouse,TargetScan Human	High (predicted)	LMX1B
hsa-miR-6842-3p	miR-664-1-5p (and other miRNAs w/seed UGGCUGG)	1.497	TargetScan Human	High (predicted)	LOC100129603
hsa-miR-6842-3p	miR-664-1-5p (and other miRNAs w/seed UGGCUGG)	1.497	TargetScan Human	High (predicted)	LOC150935
hsa-miR-6842-3p	miR-664-1-5p (and other miRNAs w/seed UGGCUGG)	1.497	TargetScan Human	High (predicted)	LOC284379
hsa-miR-6842-3p	miR-664-1-5p (and other miRNAs w/seed UGGCUGG)	1.497	TargetScan Mouse	High (predicted)	LPGAT1	CDP-diacylglycerol Biosynthesis I,Phosphatidylglycerol Biosynthesis II (Non-plastidic),Stearate Biosynthesis I (Animals),Triacylglycerol Biosynthesis
hsa-miR-6842-3p	miR-664-1-5p (and other miRNAs w/seed UGGCUGG)	1.497	TargetScan Human	High (predicted)	LRRC3
hsa-miR-6842-3p	miR-664-1-5p (and other miRNAs w/seed UGGCUGG)	1.497	TargetScan Human	High (predicted)	LRRC74B
hsa-miR-6842-3p	miR-664-1-5p (and other miRNAs w/seed UGGCUGG)	1.497	TargetScan Mouse,TargetScan Human	High (predicted),Moderate (predicted)	LSM12	Systemic Lupus Erythematosus Signaling
hsa-miR-6842-3p	miR-664-1-5p (and other miRNAs w/seed UGGCUGG)	1.497	TargetScan Mouse	High (predicted)	LSM4	Systemic Lupus Erythematosus Signaling
hsa-miR-6842-3p	miR-664-1-5p (and other miRNAs w/seed UGGCUGG)	1.497	TargetScan Human	High (predicted)	LY6G5C
hsa-miR-6842-3p	miR-664-1-5p (and other miRNAs w/seed UGGCUGG)	1.497	TargetScan Human	High (predicted)	LYPD6
hsa-miR-6842-3p	miR-664-1-5p (and other miRNAs w/seed UGGCUGG)	1.497	TargetScan Human	High (predicted)	LYRM9
hsa-miR-6842-3p	miR-664-1-5p (and other miRNAs w/seed UGGCUGG)	1.497	TargetScan Mouse	High (predicted)	LYZ	Atherosclerosis Signaling,Clathrin-mediated Endocytosis Signaling,IL-12 Signaling and Production in Macrophages,LXR/RXR Activation,Production of Nitric Oxide and Reactive Oxygen Species in Macrophages
hsa-miR-6842-3p	miR-664-1-5p (and other miRNAs w/seed UGGCUGG)	1.497	TargetScan Mouse,TargetScan Human	High (predicted),Moderate (predicted)	MAP2K7	Acute Myeloid Leukemia Signaling,Acute Phase Response Signaling,Adrenomedullin signaling pathway,Apoptosis Signaling,April Mediated Signaling,Autophagy,B Cell Activating Factor Signaling,B Cell Receptor Signaling,BER (Base Excision Repair) Pathway,Cardiac Hypertrophy Signaling,Cardiac Hypertrophy Signaling (Enhanced),CD27 Signaling in Lymphocytes,CD40 Signaling,Circadian Rhythm Signaling,Death Re…
hsa-miR-6842-3p	miR-664-1-5p (and other miRNAs w/seed UGGCUGG)	1.497	TargetScan Mouse,TargetScan Human	High (predicted),Moderate (predicted)	MAP3K3	B Cell Receptor Signaling,Cardiac Hypertrophy Signaling,Cardiac Hypertrophy Signaling (Enhanced),CD27 Signaling in Lymphocytes,Dilated Cardiomyopathy Signaling Pathway,ERK5 Signaling,G-Protein Coupled Receptor Signaling,Germ Cell-Sertoli Cell Junction Signaling,GNRH Signaling,HGF Signaling,Natural Killer Cell Signaling,NF-κB Signaling,NGF Signaling,NUR77 Signaling in T Lymphocytes,PKCθ Signaling …
hsa-miR-6842-3p	miR-664-1-5p (and other miRNAs w/seed UGGCUGG)	1.497	TargetScan Mouse,TargetScan Human	High (predicted),Moderate (predicted)	MAP3K9	B Cell Receptor Signaling,Cardiac Hypertrophy Signaling,Cardiac Hypertrophy Signaling (Enhanced),CD27 Signaling in Lymphocytes,G-Protein Coupled Receptor Signaling,Germ Cell-Sertoli Cell Junction Signaling,GNRH Signaling,HGF Signaling,Natural Killer Cell Signaling,NGF Signaling,PKCθ Signaling in T Lymphocytes,Production of Nitric Oxide and Reactive Oxygen Species in Macrophages,Pyridoxal 5'-phosp…
hsa-miR-6842-3p	miR-664-1-5p (and other miRNAs w/seed UGGCUGG)	1.497	TargetScan Mouse	High (predicted)	MAP6
hsa-miR-6842-3p	miR-664-1-5p (and other miRNAs w/seed UGGCUGG)	1.497	TargetScan Mouse,TargetScan Human	High (predicted),Moderate (predicted)	MAP6D1
hsa-miR-6842-3p	miR-664-1-5p (and other miRNAs w/seed UGGCUGG)	1.497	TargetScan Mouse	High (predicted)	Masp1
hsa-miR-6842-3p	miR-664-1-5p (and other miRNAs w/seed UGGCUGG)	1.497	TargetScan Human	High (predicted)	MAVS	Activation of IRF by Cytosolic Pattern Recognition Receptors,Coronavirus Pathogenesis Pathway,NOD1/2 Signaling Pathway,Role of Pattern Recognition Receptors in Recognition of Bacteria and Viruses,Role of PKR in Interferon Induction and Antiviral Response,Role of RIG1-like Receptors in Antiviral Innate Immunity,Systemic Lupus Erythematosus In B Cell Signaling Pathway
hsa-miR-6842-3p	miR-664-1-5p (and other miRNAs w/seed UGGCUGG)	1.497	TargetScan Human	High (predicted)	MBNL3
hsa-miR-6842-3p	miR-664-1-5p (and other miRNAs w/seed UGGCUGG)	1.497	TargetScan Mouse	High (predicted)	MC3R	Breast Cancer Regulation by Stathmin1,cAMP-mediated signaling,CREB Signaling in Neurons,FAK Signaling,G-Protein Coupled Receptor Signaling,Gαs Signaling,Phagosome Formation,S100 Family Signaling Pathway
hsa-miR-6842-3p	miR-664-1-5p (and other miRNAs w/seed UGGCUGG)	1.497	TargetScan Mouse	High (predicted)	MCL1	Apoptosis Signaling,Chaperone Mediated Autophagy Signaling Pathway,Chronic Myeloid Leukemia Signaling,IL-6 Signaling,IL-7 Signaling Pathway,MYC Mediated Apoptosis Signaling,Neutrophil Extracellular Trap Signaling Pathway,PI3K/AKT Signaling,Role of JAK family kinases in IL-6-type Cytokine Signaling,Systemic Lupus Erythematosus In B Cell Signaling Pathway
hsa-miR-6842-3p	miR-664-1-5p (and other miRNAs w/seed UGGCUGG)	1.497	TargetScan Mouse	High (predicted)	MCMDC2
hsa-miR-6842-3p	miR-664-1-5p (and other miRNAs w/seed UGGCUGG)	1.497	TargetScan Mouse	High (predicted)	MED26
hsa-miR-6842-3p	miR-664-1-5p (and other miRNAs w/seed UGGCUGG)	1.497	TargetScan Mouse,TargetScan Human	High (predicted)	METRNL
hsa-miR-6842-3p	miR-664-1-5p (and other miRNAs w/seed UGGCUGG)	1.497	TargetScan Mouse	High (predicted)	METTL26
hsa-miR-6842-3p	miR-664-1-5p (and other miRNAs w/seed UGGCUGG)	1.497	TargetScan Mouse,TargetScan Human	High (predicted),Moderate (predicted)	MGST1	Apelin Adipocyte Signaling Pathway,Aryl Hydrocarbon Receptor Signaling,Glutathione Redox Reactions I,Glutathione-mediated Detoxification,LPS/IL-1 Mediated Inhibition of RXR Function,Mitochondrial Dysfunction,NRF2-mediated Oxidative Stress Response,Xenobiotic Metabolism AHR Signaling Pathway,Xenobiotic Metabolism CAR Signaling Pathway,Xenobiotic Metabolism General Signaling Pathway,Xenobiotic Meta…
hsa-miR-6842-3p	miR-664-1-5p (and other miRNAs w/seed UGGCUGG)	1.497	TargetScan Mouse	High (predicted)	MICOS10
hsa-miR-6842-3p	miR-664-1-5p (and other miRNAs w/seed UGGCUGG)	1.497	TargetScan Human	High (predicted)	MIF4GD
hsa-miR-6842-3p	miR-664-1-5p (and other miRNAs w/seed UGGCUGG)	1.497	TargetScan Human	High (predicted)	MINAR2
hsa-miR-6842-3p	miR-664-1-5p (and other miRNAs w/seed UGGCUGG)	1.497	TargetScan Human	High (predicted)	MIRLET7BHG
hsa-miR-6842-3p	miR-664-1-5p (and other miRNAs w/seed UGGCUGG)	1.497	TargetScan Mouse,TargetScan Human	High (predicted),Moderate (predicted)	MOB3C
hsa-miR-6842-3p	miR-664-1-5p (and other miRNAs w/seed UGGCUGG)	1.497	TargetScan Human	High (predicted)	MOCS1
hsa-miR-6842-3p	miR-664-1-5p (and other miRNAs w/seed UGGCUGG)	1.497	TargetScan Mouse,TargetScan Human	High (predicted)	MOV10
hsa-miR-6842-3p	miR-664-1-5p (and other miRNAs w/seed UGGCUGG)	1.497	TargetScan Mouse	High (predicted)	MPEG1
hsa-miR-6842-3p	miR-664-1-5p (and other miRNAs w/seed UGGCUGG)	1.497	TargetScan Human	High (predicted)	MPI	Colanic Acid Building Blocks Biosynthesis,D-mannose Degradation,GDP-mannose Biosynthesis
hsa-miR-6842-3p	miR-664-1-5p (and other miRNAs w/seed UGGCUGG)	1.497	TargetScan Mouse,TargetScan Human	High (predicted)	MRFAP1
hsa-miR-6842-3p	miR-664-1-5p (and other miRNAs w/seed UGGCUGG)	1.497	TargetScan Mouse	High (predicted)	MRGPRF
hsa-miR-6842-3p	miR-664-1-5p (and other miRNAs w/seed UGGCUGG)	1.497	TargetScan Human	High (predicted)	MRNIP
hsa-miR-6842-3p	miR-664-1-5p (and other miRNAs w/seed UGGCUGG)	1.497	TargetScan Human	High (predicted)	MRPL30
hsa-miR-6842-3p	miR-664-1-5p (and other miRNAs w/seed UGGCUGG)	1.497	TargetScan Mouse	High (predicted)	MRPL34
hsa-miR-6842-3p	miR-664-1-5p (and other miRNAs w/seed UGGCUGG)	1.497	TargetScan Mouse	High (predicted)	MRPS21
hsa-miR-6842-3p	miR-664-1-5p (and other miRNAs w/seed UGGCUGG)	1.497	TargetScan Mouse	High (predicted)	MSTN
hsa-miR-6842-3p	miR-664-1-5p (and other miRNAs w/seed UGGCUGG)	1.497	TargetScan Mouse	High (predicted)	MTHFD1L	Folate Polyglutamylation,Folate Transformations I,Histidine Degradation III,Tetrahydrofolate Salvage from 5,10-methenyltetrahydrofolate
hsa-miR-6842-3p	miR-664-1-5p (and other miRNAs w/seed UGGCUGG)	1.497	TargetScan Mouse	High (predicted)	MTMR1	3-phosphoinositide Degradation
hsa-miR-6842-3p	miR-664-1-5p (and other miRNAs w/seed UGGCUGG)	1.497	TargetScan Human	High (predicted)	MUC6
hsa-miR-6842-3p	miR-664-1-5p (and other miRNAs w/seed UGGCUGG)	1.497	TargetScan Human	High (predicted)	MYL12A	Actin Cytoskeleton Signaling,Apelin Cardiomyocyte Signaling Pathway,Axonal Guidance Signaling,Cardiac Hypertrophy Signaling,CDC42 Signaling,Cellular Effects of Sildenafil (Viagra),CXCR4 Signaling,Epithelial Adherens Junction Signaling,Estrogen Receptor Signaling,G-Protein Coupled Receptor Signaling,Gα12/13 Signaling,Hepatic Fibrosis Signaling Pathway,Integrin Signaling,PAK Signaling,Phagosome For…
hsa-miR-6842-3p	miR-664-1-5p (and other miRNAs w/seed UGGCUGG)	1.497	TargetScan Human	High (predicted)	MYL6B	Actin Cytoskeleton Signaling,Agranulocyte Adhesion and Diapedesis,Apelin Cardiomyocyte Signaling Pathway,Axonal Guidance Signaling,Calcium Signaling,Cardiac Hypertrophy Signaling,CDC42 Signaling,Cellular Effects of Sildenafil (Viagra),CXCR4 Signaling,Dilated Cardiomyopathy Signaling Pathway,Estrogen Receptor Signaling,G-Protein Coupled Receptor Signaling,Gα12/13 Signaling,Hepatic Fibrosis / Hepat…
hsa-miR-6842-3p	miR-664-1-5p (and other miRNAs w/seed UGGCUGG)	1.497	TargetScan Mouse	High (predicted)	N4BP1
hsa-miR-6842-3p	miR-664-1-5p (and other miRNAs w/seed UGGCUGG)	1.497	TargetScan Mouse	High (predicted)	NAP1L4	Synaptogenesis Signaling Pathway
hsa-miR-6842-3p	miR-664-1-5p (and other miRNAs w/seed UGGCUGG)	1.497	TargetScan Mouse,TargetScan Human	High (predicted),Moderate (predicted)	NAPB	Huntington's Disease Signaling,Insulin Secretion Signaling Pathway,Phagosome Maturation,SNARE Signaling Pathway,Synaptogenesis Signaling Pathway,Tight Junction Signaling
hsa-miR-6842-3p	miR-664-1-5p (and other miRNAs w/seed UGGCUGG)	1.497	TargetScan Mouse	High (predicted)	NCOA3	Aryl Hydrocarbon Receptor Signaling,Estrogen Receptor Signaling,FAK Signaling,Glucocorticoid Receptor Signaling,Multiple Sclerosis Signaling Pathway,PFKFB4 Signaling Pathway,PPARα/RXRα Activation,Role of WNT/GSK-3β Signaling in the Pathogenesis of Influenza,TR/RXR Activation,VDR/RXR Activation
hsa-miR-6842-3p	miR-664-1-5p (and other miRNAs w/seed UGGCUGG)	1.497	TargetScan Mouse	High (predicted)	NDST1	Chondroitin Sulfate Biosynthesis,Chondroitin Sulfate Biosynthesis (Late Stages),Dermatan Sulfate Biosynthesis,Dermatan Sulfate Biosynthesis (Late Stages),Heparan Sulfate Biosynthesis,Heparan Sulfate Biosynthesis (Late Stages),LPS/IL-1 Mediated Inhibition of RXR Function,Triacylglycerol Degradation,Xenobiotic Metabolism CAR Signaling Pathway,Xenobiotic Metabolism PXR Signaling Pathway,Xenobiotic M…
hsa-miR-6842-3p	miR-664-1-5p (and other miRNAs w/seed UGGCUGG)	1.497	TargetScan Human	High (predicted)	NDUFA11	Estrogen Receptor Signaling,Glucocorticoid Receptor Signaling,Granzyme A Signaling,Mitochondrial Dysfunction,Neutrophil Extracellular Trap Signaling Pathway,Oxidative Phosphorylation,Sirtuin Signaling Pathway
hsa-miR-6842-3p	miR-664-1-5p (and other miRNAs w/seed UGGCUGG)	1.497	TargetScan Mouse,TargetScan Human	High (predicted),Moderate (predicted)	NECTIN1	Epithelial Adherens Junction Signaling,Sertoli Cell-Sertoli Cell Junction Signaling,Synaptogenesis Signaling Pathway,Tight Junction Signaling
hsa-miR-6842-3p	miR-664-1-5p (and other miRNAs w/seed UGGCUGG)	1.497	TargetScan Human	High (predicted)	NEURL2
hsa-miR-6842-3p	miR-664-1-5p (and other miRNAs w/seed UGGCUGG)	1.497	TargetScan Human	High (predicted)	NF2	Epithelial Adherens Junction Signaling,Glioblastoma Multiforme Signaling,HIPPO signaling
hsa-miR-6842-3p	miR-664-1-5p (and other miRNAs w/seed UGGCUGG)	1.497	TargetScan Human	High (predicted)	NFAM1
hsa-miR-6842-3p	miR-664-1-5p (and other miRNAs w/seed UGGCUGG)	1.497	TargetScan Mouse,TargetScan Human	High (predicted),Moderate (predicted)	NFIB	Aryl Hydrocarbon Receptor Signaling
hsa-miR-6842-3p	miR-664-1-5p (and other miRNAs w/seed UGGCUGG)	1.497	TargetScan Mouse,TargetScan Human	High (predicted)	NFIC	Aryl Hydrocarbon Receptor Signaling
hsa-miR-6842-3p	miR-664-1-5p (and other miRNAs w/seed UGGCUGG)	1.497	TargetScan Mouse,TargetScan Human	High (predicted),Moderate (predicted)	NFYA	GADD45 Signaling,Human Embryonic Stem Cell Pluripotency,Neuroprotective Role of THOP1 in Alzheimer's Disease,Ribonucleotide Reductase Signaling Pathway
hsa-miR-6842-3p	miR-664-1-5p (and other miRNAs w/seed UGGCUGG)	1.497	TargetScan Human	High (predicted)	NGFR	Acute Phase Response Signaling,Autophagy,Axonal Guidance Signaling,BEX2 Signaling Pathway,Cardiac Hypertrophy Signaling (Enhanced),CDK5 Signaling,Ceramide Signaling,Circadian Rhythm Signaling,CLEAR Signaling Pathway,CREB Signaling in Neurons,Dendritic Cell Maturation,Ephrin A Signaling,FAT10 Cancer Signaling Pathway,Granulocyte Adhesion and Diapedesis,Hepatic Cholestasis,Hepatic Fibrosis / Hepati…
hsa-miR-6842-3p	miR-664-1-5p (and other miRNAs w/seed UGGCUGG)	1.497	TargetScan Human	High (predicted)	NKIRAS2
hsa-miR-6842-3p	miR-664-1-5p (and other miRNAs w/seed UGGCUGG)	1.497	TargetScan Mouse	High (predicted)	NME6	Pyrimidine Deoxyribonucleotides De Novo Biosynthesis I,Pyrimidine Ribonucleotides De Novo Biosynthesis,Pyrimidine Ribonucleotides Interconversion,Salvage Pathways of Pyrimidine Ribonucleotides
hsa-miR-6842-3p	miR-664-1-5p (and other miRNAs w/seed UGGCUGG)	1.497	TargetScan Human	High (predicted)	NOP14
hsa-miR-6842-3p	miR-664-1-5p (and other miRNAs w/seed UGGCUGG)	1.497	TargetScan Human	High (predicted)	NOP2
hsa-miR-6842-3p	miR-664-1-5p (and other miRNAs w/seed UGGCUGG)	1.497	TargetScan Human	High (predicted)	NOS1	Amyotrophic Lateral Sclerosis Signaling,Antiproliferative Role of Somatostatin Receptor 2,Circadian Rhythm Signaling,Citrulline-Nitric Oxide Cycle,Corticotropin Releasing Hormone Signaling,Dopamine-DARPP32 Feedback in cAMP Signaling,Endocannabinoid Cancer Inhibition Pathway,Endothelin-1 Signaling,Mitochondrial Dysfunction,Neurovascular Coupling Signaling Pathway,nNOS Signaling in Neurons,nNOS Sig…
hsa-miR-6842-3p	miR-664-1-5p (and other miRNAs w/seed UGGCUGG)	1.497	TargetScan Human	High (predicted)	NOX5
hsa-miR-6842-3p	miR-664-1-5p (and other miRNAs w/seed UGGCUGG)	1.497	TargetScan Mouse	High (predicted)	NR2C2AP
hsa-miR-6842-3p	miR-664-1-5p (and other miRNAs w/seed UGGCUGG)	1.497	TargetScan Human	High (predicted)	NRG2	Agrin Interactions at Neuromuscular Junction,ERB2-ERBB3 Signaling,ERBB Signaling,ERBB4 Signaling,Neuregulin Signaling
hsa-miR-6842-3p	miR-664-1-5p (and other miRNAs w/seed UGGCUGG)	1.497	TargetScan Mouse	High (predicted)	NRM
hsa-miR-6842-3p	miR-664-1-5p (and other miRNAs w/seed UGGCUGG)	1.497	TargetScan Human	High (predicted)	NRXN3	Synaptogenesis Signaling Pathway
hsa-miR-6842-3p	miR-664-1-5p (and other miRNAs w/seed UGGCUGG)	1.497	TargetScan Human	High (predicted)	NT5C1A	Adenosine Nucleotides Degradation II,Guanosine Nucleotides Degradation III,NAD Salvage Pathway II,Purine Nucleotides Degradation II (Aerobic),Urate Biosynthesis/Inosine 5'-phosphate Degradation
hsa-miR-6842-3p	miR-664-1-5p (and other miRNAs w/seed UGGCUGG)	1.497	TargetScan Human	High (predicted)	NUDCD3
hsa-miR-6842-3p	miR-664-1-5p (and other miRNAs w/seed UGGCUGG)	1.497	TargetScan Human	High (predicted)	NUP214	HER-2 Signaling in Breast Cancer,MicroRNA Biogenesis Signaling Pathway
hsa-miR-6842-3p	miR-664-1-5p (and other miRNAs w/seed UGGCUGG)	1.497	TargetScan Mouse	High (predicted)	ODAD4
hsa-miR-6842-3p	miR-664-1-5p (and other miRNAs w/seed UGGCUGG)	1.497	TargetScan Mouse,TargetScan Human	High (predicted),Moderate (predicted)	ODF1	Aldosterone Signaling in Epithelial Cells,Protein Ubiquitination Pathway
hsa-miR-6842-3p	miR-664-1-5p (and other miRNAs w/seed UGGCUGG)	1.497	TargetScan Human	High (predicted)	OLFML2A
hsa-miR-6842-3p	miR-664-1-5p (and other miRNAs w/seed UGGCUGG)	1.497	TargetScan Mouse	High (predicted)	OLIG1	Myelination Signaling Pathway
hsa-miR-6842-3p	miR-664-1-5p (and other miRNAs w/seed UGGCUGG)	1.497	TargetScan Mouse	High (predicted)	Onecut3
hsa-miR-6842-3p	miR-664-1-5p (and other miRNAs w/seed UGGCUGG)	1.497	TargetScan Mouse	High (predicted)	OPCML
hsa-miR-6842-3p	miR-664-1-5p (and other miRNAs w/seed UGGCUGG)	1.497	TargetScan Human	High (predicted)	OR52I2
hsa-miR-6842-3p	miR-664-1-5p (and other miRNAs w/seed UGGCUGG)	1.497	TargetScan Mouse	High (predicted)	Or6ae1
hsa-miR-6842-3p	miR-664-1-5p (and other miRNAs w/seed UGGCUGG)	1.497	TargetScan Human	High (predicted)	ORAI2	AMPK Signaling,Gustation Pathway,Neurovascular Coupling Signaling Pathway,Neutrophil Extracellular Trap Signaling Pathway
hsa-miR-6842-3p	miR-664-1-5p (and other miRNAs w/seed UGGCUGG)	1.497	TargetScan Human	High (predicted)	OSGEPL1	Stearate Biosynthesis I (Animals),Triacylglycerol Biosynthesis
hsa-miR-6842-3p	miR-664-1-5p (and other miRNAs w/seed UGGCUGG)	1.497	TargetScan Human	High (predicted)	PACS1
hsa-miR-6842-3p	miR-664-1-5p (and other miRNAs w/seed UGGCUGG)	1.497	TargetScan Mouse	High (predicted)	PALM
hsa-miR-6842-3p	miR-664-1-5p (and other miRNAs w/seed UGGCUGG)	1.497	TargetScan Mouse	High (predicted)	PAM16	Necroptosis Signaling Pathway,Neutrophil Extracellular Trap Signaling Pathway,Sirtuin Signaling Pathway
hsa-miR-6842-3p	miR-664-1-5p (and other miRNAs w/seed UGGCUGG)	1.497	TargetScan Human	High (predicted)	PARP16	Death Receptor Signaling,Multiple Sclerosis Signaling Pathway,NAD Signaling Pathway,Retinoic acid Mediated Apoptosis Signaling,Ribonucleotide Reductase Signaling Pathway,UVA-Induced MAPK Signaling
hsa-miR-6842-3p	miR-664-1-5p (and other miRNAs w/seed UGGCUGG)	1.497	TargetScan Mouse	High (predicted)	PATE3
hsa-miR-6842-3p	miR-664-1-5p (and other miRNAs w/seed UGGCUGG)	1.497	TargetScan Human	High (predicted)	PAX5	B Cell Receptor Signaling,Chronic Myeloid Leukemia Signaling,IL-7 Signaling Pathway
hsa-miR-6842-3p	miR-664-1-5p (and other miRNAs w/seed UGGCUGG)	1.497	TargetScan Human	High (predicted)	PBOV1
hsa-miR-6842-3p	miR-664-1-5p (and other miRNAs w/seed UGGCUGG)	1.497	TargetScan Human	High (predicted)	PCARE
hsa-miR-6842-3p	miR-664-1-5p (and other miRNAs w/seed UGGCUGG)	1.497	TargetScan Human	High (predicted)	PCGF2	Senescence Pathway
hsa-miR-6842-3p	miR-664-1-5p (and other miRNAs w/seed UGGCUGG)	1.497	TargetScan Mouse	High (predicted)	PDE6D	cAMP-mediated signaling,Cardiac Hypertrophy Signaling (Enhanced),Cardiac β-adrenergic Signaling,G-Protein Coupled Receptor Signaling,Phototransduction Pathway,Protein Kinase A Signaling,Relaxin Signaling,tRNA Splicing,WNT/Ca+ pathway
hsa-miR-6842-3p	miR-664-1-5p (and other miRNAs w/seed UGGCUGG)	1.497	TargetScan Mouse	High (predicted)	PDGFB	Actin Cytoskeleton Signaling,Atherosclerosis Signaling,Autophagy,Axonal Guidance Signaling,Breast Cancer Regulation by Stathmin1,Clathrin-mediated Endocytosis Signaling,CLEAR Signaling Pathway,CREB Signaling in Neurons,Ephrin Receptor Signaling,Glioblastoma Multiforme Signaling,Glioma Signaling,Hepatic Fibrosis / Hepatic Stellate Cell Activation,Hepatic Fibrosis Signaling Pathway,HIF1α Signaling,…
hsa-miR-6842-3p	miR-664-1-5p (and other miRNAs w/seed UGGCUGG)	1.497	TargetScan Mouse,TargetScan Human	High (predicted),Moderate (predicted)	PDZK1IP1
hsa-miR-6842-3p	miR-664-1-5p (and other miRNAs w/seed UGGCUGG)	1.497	TargetScan Human	High (predicted)	PER2	Adipogenesis pathway,Circadian Rhythm Signaling
hsa-miR-6842-3p	miR-664-1-5p (and other miRNAs w/seed UGGCUGG)	1.497	TargetScan Mouse	High (predicted)	PEX14
hsa-miR-6842-3p	miR-664-1-5p (and other miRNAs w/seed UGGCUGG)	1.497	TargetScan Mouse	High (predicted)	PGAM5	3-phosphoinositide Biosynthesis,3-phosphoinositide Degradation,D-myo-inositol (1,4,5,6)-Tetrakisphosphate Biosynthesis,D-myo-inositol (3,4,5,6)-tetrakisphosphate Biosynthesis,D-myo-inositol-5-phosphate Metabolism,Immunogenic Cell Death Signaling Pathway,Necroptosis Signaling Pathway,Role Of Chondrocytes In Rheumatoid Arthritis Signaling Pathway,Superpathway of Inositol Phosphate Compounds
hsa-miR-6842-3p	miR-664-1-5p (and other miRNAs w/seed UGGCUGG)	1.497	TargetScan Human	High (predicted)	PGAP3
hsa-miR-6842-3p	miR-664-1-5p (and other miRNAs w/seed UGGCUGG)	1.497	TargetScan Mouse,TargetScan Human	High (predicted)	PGF	Amyotrophic Lateral Sclerosis Signaling,Axonal Guidance Signaling,BEX2 Signaling Pathway,Bladder Cancer Signaling,Breast Cancer Regulation by Stathmin1,Clathrin-mediated Endocytosis Signaling,Colorectal Cancer Metastasis Signaling,Endocannabinoid Cancer Inhibition Pathway,eNOS Signaling,Ephrin Receptor Signaling,Estrogen Receptor Signaling,Hepatic Fibrosis / Hepatic Stellate Cell Activation,Hepat…
hsa-miR-6842-3p	miR-664-1-5p (and other miRNAs w/seed UGGCUGG)	1.497	TargetScan Human	High (predicted)	PGLYRP2
hsa-miR-6842-3p	miR-664-1-5p (and other miRNAs w/seed UGGCUGG)	1.497	TargetScan Human	High (predicted)	PGLYRP3
hsa-miR-6842-3p	miR-664-1-5p (and other miRNAs w/seed UGGCUGG)	1.497	TargetScan Human	High (predicted)	PHF12
hsa-miR-6842-3p	miR-664-1-5p (and other miRNAs w/seed UGGCUGG)	1.497	TargetScan Mouse	High (predicted)	PHF24
hsa-miR-6842-3p	miR-664-1-5p (and other miRNAs w/seed UGGCUGG)	1.497	TargetScan Human	High (predicted)	PINX1	Telomere Extension by Telomerase
hsa-miR-6842-3p	miR-664-1-5p (and other miRNAs w/seed UGGCUGG)	1.497	TargetScan Mouse	High (predicted)	PITPNB
hsa-miR-6842-3p	miR-664-1-5p (and other miRNAs w/seed UGGCUGG)	1.497	TargetScan Mouse	High (predicted)	PKD1L1
hsa-miR-6842-3p	miR-664-1-5p (and other miRNAs w/seed UGGCUGG)	1.497	TargetScan Human	High (predicted)	PKD2L2
hsa-miR-6842-3p	miR-664-1-5p (and other miRNAs w/seed UGGCUGG)	1.497	TargetScan Mouse	High (predicted)	PKIG	cAMP-mediated signaling,Cardiac β-adrenergic Signaling
hsa-miR-6842-3p	miR-664-1-5p (and other miRNAs w/seed UGGCUGG)	1.497	TargetScan Mouse	High (predicted)	PLCD4	14-3-3-mediated Signaling,Adrenomedullin signaling pathway,Aldosterone Signaling in Epithelial Cells,Antioxidant Action of Vitamin C,Apelin Cardiomyocyte Signaling Pathway,Axonal Guidance Signaling,Cardiac Hypertrophy Signaling,Cardiac Hypertrophy Signaling (Enhanced),Cellular Effects of Sildenafil (Viagra),Chronic Myeloid Leukemia Signaling,Circadian Rhythm Signaling,CREB Signaling in Neurons,D-…
hsa-miR-6842-3p	miR-664-1-5p (and other miRNAs w/seed UGGCUGG)	1.497	TargetScan Human	High (predicted)	PLCXD1
hsa-miR-6842-3p	miR-664-1-5p (and other miRNAs w/seed UGGCUGG)	1.497	TargetScan Mouse,TargetScan Human	High (predicted),Moderate (predicted)	PLIN4
hsa-miR-6842-3p	miR-664-1-5p (and other miRNAs w/seed UGGCUGG)	1.497	TargetScan Mouse	High (predicted)	PLP2
hsa-miR-6842-3p	miR-664-1-5p (and other miRNAs w/seed UGGCUGG)	1.497	TargetScan Mouse,TargetScan Human	High (predicted),Moderate (predicted)	PLPPR2	Triacylglycerol Biosynthesis
hsa-miR-6842-3p	miR-664-1-5p (and other miRNAs w/seed UGGCUGG)	1.497	TargetScan Human	High (predicted)	PMM2	Colanic Acid Building Blocks Biosynthesis,GDP-mannose Biosynthesis
hsa-miR-6842-3p	miR-664-1-5p (and other miRNAs w/seed UGGCUGG)	1.497	TargetScan Human	High (predicted)	PMP2	Myelination Signaling Pathway
hsa-miR-6842-3p	miR-664-1-5p (and other miRNAs w/seed UGGCUGG)	1.497	TargetScan Human	High (predicted)	PNKD
hsa-miR-6842-3p	miR-664-1-5p (and other miRNAs w/seed UGGCUGG)	1.497	TargetScan Mouse	High (predicted)	PNPLA2	Antioxidant Action of Vitamin C,Atherosclerosis Signaling,Docosahexaenoic Acid (DHA) Signaling,Eicosanoid Signaling,Endothelin-1 Signaling,Neurovascular Coupling Signaling Pathway,Neutrophil Extracellular Trap Signaling Pathway,Oxytocin In Brain Signaling Pathway,Oxytocin Signaling Pathway,PEDF Signaling,Phagosome Formation,Phospholipases,Retinol Biosynthesis,Role of MAPK Signaling in Inhibiting …
hsa-miR-6842-3p	miR-664-1-5p (and other miRNAs w/seed UGGCUGG)	1.497	TargetScan Mouse	High (predicted)	POMT1
hsa-miR-6842-3p	miR-664-1-5p (and other miRNAs w/seed UGGCUGG)	1.497	TargetScan Human	High (predicted)	POTEM (includes others)
hsa-miR-6842-3p	miR-664-1-5p (and other miRNAs w/seed UGGCUGG)	1.497	TargetScan Human	High (predicted)	PPP1R16B	3-phosphoinositide Biosynthesis,3-phosphoinositide Degradation,D-myo-inositol (1,4,5,6)-Tetrakisphosphate Biosynthesis,D-myo-inositol (3,4,5,6)-tetrakisphosphate Biosynthesis,D-myo-inositol-5-phosphate Metabolism,Superpathway of Inositol Phosphate Compounds
hsa-miR-6842-3p	miR-664-1-5p (and other miRNAs w/seed UGGCUGG)	1.497	TargetScan Human	High (predicted)	PPP1R3B
hsa-miR-6842-3p	miR-664-1-5p (and other miRNAs w/seed UGGCUGG)	1.497	TargetScan Mouse,TargetScan Human	High (predicted),Moderate (predicted)	PRELP
hsa-miR-6842-3p	miR-664-1-5p (and other miRNAs w/seed UGGCUGG)	1.497	TargetScan Mouse	High (predicted)	PRND
hsa-miR-6842-3p	miR-664-1-5p (and other miRNAs w/seed UGGCUGG)	1.497	TargetScan Human	High (predicted)	PSMD11	BAG2 Signaling Pathway,FAT10 Signaling Pathway,Huntington's Disease Signaling,Inhibition of ARE-Mediated mRNA Degradation Pathway,Protein Ubiquitination Pathway
hsa-miR-6842-3p	miR-664-1-5p (and other miRNAs w/seed UGGCUGG)	1.497	TargetScan Human	High (predicted)	PSMG2
hsa-miR-6842-3p	miR-664-1-5p (and other miRNAs w/seed UGGCUGG)	1.497	TargetScan Human	High (predicted)	PTGES	Apelin Adipocyte Signaling Pathway,Eicosanoid Signaling,Glutathione Redox Reactions I,Glutathione-mediated Detoxification,Mitochondrial Dysfunction,Prostanoid Biosynthesis
hsa-miR-6842-3p	miR-664-1-5p (and other miRNAs w/seed UGGCUGG)	1.497	TargetScan Human	High (predicted)	PTGR3	Acetone Degradation I (to Methylglyoxal),Methylglyoxal Degradation III,Stearate Biosynthesis I (Animals)
hsa-miR-6842-3p	miR-664-1-5p (and other miRNAs w/seed UGGCUGG)	1.497	TargetScan Human	High (predicted)	PTMS
hsa-miR-6842-3p	miR-664-1-5p (and other miRNAs w/seed UGGCUGG)	1.497	TargetScan Human	High (predicted)	PTPN18	Protein Kinase A Signaling
hsa-miR-6842-3p	miR-664-1-5p (and other miRNAs w/seed UGGCUGG)	1.497	TargetScan Human	High (predicted)	PTPRT	Oleate Biosynthesis II (Animals),Protein Kinase A Signaling
hsa-miR-6842-3p	miR-664-1-5p (and other miRNAs w/seed UGGCUGG)	1.497	TargetScan Human	High (predicted)	R3HDM4
hsa-miR-6842-3p	miR-664-1-5p (and other miRNAs w/seed UGGCUGG)	1.497	TargetScan Mouse	High (predicted)	RAC2	Actin Cytoskeleton Signaling,Actin Nucleation by ARP-WASP Complex,Agrin Interactions at Neuromuscular Junction,Apelin Adipocyte Signaling Pathway,Axonal Guidance Signaling,B Cell Receptor Signaling,Breast Cancer Regulation by Stathmin1,Cardiac Hypertrophy Signaling,CDX Gastrointestinal Cancer Signaling Pathway,Cholecystokinin/Gastrin-mediated Signaling,Chronic Myeloid Leukemia Signaling,Colorecta…
hsa-miR-6842-3p	miR-664-1-5p (and other miRNAs w/seed UGGCUGG)	1.497	TargetScan Human	High (predicted)	RAD9A	ATM Signaling,DNA damage-induced 14-3-3σ Signaling,Role of CHK Proteins in Cell Cycle Checkpoint Control
hsa-miR-6842-3p	miR-664-1-5p (and other miRNAs w/seed UGGCUGG)	1.497	TargetScan Mouse	High (predicted)	RADIL
hsa-miR-6842-3p	miR-664-1-5p (and other miRNAs w/seed UGGCUGG)	1.497	TargetScan Mouse	High (predicted)	RALB	14-3-3-mediated Signaling,Actin Cytoskeleton Signaling,Actin Nucleation by ARP-WASP Complex,Acute Myeloid Leukemia Signaling,Acute Phase Response Signaling,Adrenomedullin signaling pathway,Agrin Interactions at Neuromuscular Junction,Angiopoietin Signaling,Antiproliferative Role of Somatostatin Receptor 2,Apelin Endothelial Signaling Pathway,Apoptosis Signaling,Autophagy,Axonal Guidance Signaling…
hsa-miR-6842-3p	miR-664-1-5p (and other miRNAs w/seed UGGCUGG)	1.497	TargetScan Human	High (predicted)	RAMP1
hsa-miR-6842-3p	miR-664-1-5p (and other miRNAs w/seed UGGCUGG)	1.497	TargetScan Mouse,TargetScan Human	High (predicted),Moderate (predicted)	RAPGEF5
hsa-miR-6842-3p	miR-664-1-5p (and other miRNAs w/seed UGGCUGG)	1.497	TargetScan Human	High (predicted)	RASGRF1	Molecular Mechanisms of Cancer,Synaptogenesis Signaling Pathway
hsa-miR-6842-3p	miR-664-1-5p (and other miRNAs w/seed UGGCUGG)	1.497	TargetScan Human	High (predicted)	RBM3
hsa-miR-6842-3p	miR-664-1-5p (and other miRNAs w/seed UGGCUGG)	1.497	TargetScan Human	High (predicted)	RBM33
hsa-miR-6842-3p	miR-664-1-5p (and other miRNAs w/seed UGGCUGG)	1.497	TargetScan Mouse	High (predicted)	REEP6
hsa-miR-6842-3p	miR-664-1-5p (and other miRNAs w/seed UGGCUGG)	1.497	TargetScan Mouse	High (predicted)	RFNG	Notch Signaling
hsa-miR-6842-3p	miR-664-1-5p (and other miRNAs w/seed UGGCUGG)	1.497	TargetScan Mouse	High (predicted)	RHOF	Actin Nucleation by ARP-WASP Complex,Cardiac Hypertrophy Signaling,Cholecystokinin/Gastrin-mediated Signaling,Colorectal Cancer Metastasis Signaling,CXCR4 Signaling,Germ Cell-Sertoli Cell Junction Signaling,Glioblastoma Multiforme Signaling,Glioma Invasiveness Signaling,Gαq Signaling,Hepatic Fibrosis Signaling Pathway,HMGB1 Signaling,IL-8 Signaling,ILK Signaling,Integrin Signaling,Molecular Mecha…
hsa-miR-6842-3p	miR-664-1-5p (and other miRNAs w/seed UGGCUGG)	1.497	TargetScan Mouse,TargetScan Human	High (predicted),Moderate (predicted)	RHOJ	Actin Nucleation by ARP-WASP Complex,Cardiac Hypertrophy Signaling,Cholecystokinin/Gastrin-mediated Signaling,Colorectal Cancer Metastasis Signaling,CXCR4 Signaling,Germ Cell-Sertoli Cell Junction Signaling,Glioblastoma Multiforme Signaling,Glioma Invasiveness Signaling,Gαq Signaling,Hepatic Fibrosis Signaling Pathway,HMGB1 Signaling,IL-8 Signaling,ILK Signaling,Integrin Signaling,Molecular Mecha…
hsa-miR-6842-3p	miR-664-1-5p (and other miRNAs w/seed UGGCUGG)	1.497	TargetScan Mouse	High (predicted)	RIMBP3 (includes others)
hsa-miR-6842-3p	miR-664-1-5p (and other miRNAs w/seed UGGCUGG)	1.497	TargetScan Mouse	High (predicted)	RIMS1	Endocannabinoid Neuronal Synapse Pathway,SNARE Signaling Pathway
hsa-miR-6842-3p	miR-664-1-5p (and other miRNAs w/seed UGGCUGG)	1.497	TargetScan Human	High (predicted)	RING1	Senescence Pathway
hsa-miR-6842-3p	miR-664-1-5p (and other miRNAs w/seed UGGCUGG)	1.497	TargetScan Human	High (predicted)	RIPK1	Activation of IRF by Cytosolic Pattern Recognition Receptors,Acute Phase Response Signaling,Autophagy,Coronavirus Pathogenesis Pathway,Death Receptor Signaling,Hepatic Fibrosis Signaling Pathway,Immunogenic Cell Death Signaling Pathway,Induction of Apoptosis by HIV1,Necroptosis Signaling Pathway,Neuroinflammation Signaling Pathway,Neutrophil Extracellular Trap Signaling Pathway,NF-κB Activation b…
hsa-miR-6842-3p	miR-664-1-5p (and other miRNAs w/seed UGGCUGG)	1.497	TargetScan Mouse	High (predicted)	RLN3	Relaxin Signaling
hsa-miR-6842-3p	miR-664-1-5p (and other miRNAs w/seed UGGCUGG)	1.497	TargetScan Human	High (predicted)	RNF24
hsa-miR-6842-3p	miR-664-1-5p (and other miRNAs w/seed UGGCUGG)	1.497	TargetScan Human	High (predicted)	RP11-111H13.1
hsa-miR-6842-3p	miR-664-1-5p (and other miRNAs w/seed UGGCUGG)	1.497	TargetScan Human	High (predicted)	RP11_295D221
hsa-miR-6842-3p	miR-664-1-5p (and other miRNAs w/seed UGGCUGG)	1.497	TargetScan Human	High (predicted)	RP11_306O131
hsa-miR-6842-3p	miR-664-1-5p (and other miRNAs w/seed UGGCUGG)	1.497	TargetScan Human	High (predicted)	RPP14
hsa-miR-6842-3p	miR-664-1-5p (and other miRNAs w/seed UGGCUGG)	1.497	TargetScan Human	High (predicted)	RPRD1B
hsa-miR-6842-3p	miR-664-1-5p (and other miRNAs w/seed UGGCUGG)	1.497	TargetScan Mouse,TargetScan Human	High (predicted)	RSPRY1
hsa-miR-6842-3p	miR-664-1-5p (and other miRNAs w/seed UGGCUGG)	1.497	TargetScan Mouse	High (predicted)	RTL1
hsa-miR-6842-3p	miR-664-1-5p (and other miRNAs w/seed UGGCUGG)	1.497	TargetScan Human	High (predicted)	RTL8A
hsa-miR-6842-3p	miR-664-1-5p (and other miRNAs w/seed UGGCUGG)	1.497	TargetScan Human	High (predicted)	RTL8C
hsa-miR-6842-3p	miR-664-1-5p (and other miRNAs w/seed UGGCUGG)	1.497	TargetScan Mouse,TargetScan Human	High (predicted)	RUNX3	TGF-β Signaling,Th1 and Th2 Activation Pathway,Th1 Pathway,Th2 Pathway
hsa-miR-6842-3p	miR-664-1-5p (and other miRNAs w/seed UGGCUGG)	1.497	TargetScan Human	High (predicted)	RWDD2B
hsa-miR-6842-3p	miR-664-1-5p (and other miRNAs w/seed UGGCUGG)	1.497	TargetScan Human	High (predicted)	SAMD14
hsa-miR-6842-3p	miR-664-1-5p (and other miRNAs w/seed UGGCUGG)	1.497	TargetScan Mouse	High (predicted)	SARM1
hsa-miR-6842-3p	miR-664-1-5p (and other miRNAs w/seed UGGCUGG)	1.497	TargetScan Mouse	High (predicted)	SCAMP4
hsa-miR-6842-3p	miR-664-1-5p (and other miRNAs w/seed UGGCUGG)	1.497	TargetScan Human	High (predicted)	SCIMP
hsa-miR-6842-3p	miR-664-1-5p (and other miRNAs w/seed UGGCUGG)	1.497	TargetScan Human	High (predicted)	SCNN1G	Aldosterone Signaling in Epithelial Cells,Gustation Pathway,Insulin Receptor Signaling,Insulin Secretion Signaling Pathway
hsa-miR-6842-3p	miR-664-1-5p (and other miRNAs w/seed UGGCUGG)	1.497	TargetScan Mouse	High (predicted)	SDC3	Granulocyte Adhesion and Diapedesis
hsa-miR-6842-3p	miR-664-1-5p (and other miRNAs w/seed UGGCUGG)	1.497	TargetScan Human	High (predicted)	SDHAF3
hsa-miR-6842-3p	miR-664-1-5p (and other miRNAs w/seed UGGCUGG)	1.497	TargetScan Mouse,TargetScan Human	High (predicted),Moderate (predicted)	SDK2
hsa-miR-6842-3p	miR-664-1-5p (and other miRNAs w/seed UGGCUGG)	1.497	TargetScan Human	High (predicted)	SEC22C
hsa-miR-6842-3p	miR-664-1-5p (and other miRNAs w/seed UGGCUGG)	1.497	TargetScan Mouse,TargetScan Human	High (predicted),Moderate (predicted)	SELENON
hsa-miR-6842-3p	miR-664-1-5p (and other miRNAs w/seed UGGCUGG)	1.497	TargetScan Human	High (predicted)	SEMA4G	Axonal Guidance Signaling
hsa-miR-6842-3p	miR-664-1-5p (and other miRNAs w/seed UGGCUGG)	1.497	TargetScan Mouse	High (predicted)	SEPTIN11	RHOA Signaling,Signaling by Rho Family GTPases
hsa-miR-6842-3p	miR-664-1-5p (and other miRNAs w/seed UGGCUGG)	1.497	TargetScan Human	High (predicted)	SFXN3
hsa-miR-6842-3p	miR-664-1-5p (and other miRNAs w/seed UGGCUGG)	1.497	TargetScan Mouse	High (predicted)	SGSM3	Gap Junction Signaling
hsa-miR-6842-3p	miR-664-1-5p (and other miRNAs w/seed UGGCUGG)	1.497	TargetScan Mouse	High (predicted)	SGTA	SNARE Signaling Pathway,Synaptogenesis Signaling Pathway
hsa-miR-6842-3p	miR-664-1-5p (and other miRNAs w/seed UGGCUGG)	1.497	TargetScan Mouse,TargetScan Human	High (predicted),Moderate (predicted)	SH3BGRL3
hsa-miR-6842-3p	miR-664-1-5p (and other miRNAs w/seed UGGCUGG)	1.497	TargetScan Mouse,TargetScan Human	High (predicted),Moderate (predicted)	SH3KBP1	Clathrin-mediated Endocytosis Signaling
hsa-miR-6842-3p	miR-664-1-5p (and other miRNAs w/seed UGGCUGG)	1.497	TargetScan Human	High (predicted)	SH3PXD2A
hsa-miR-6842-3p	miR-664-1-5p (and other miRNAs w/seed UGGCUGG)	1.497	TargetScan Mouse,TargetScan Human	High (predicted),Moderate (predicted)	SH3PXD2B
hsa-miR-6842-3p	miR-664-1-5p (and other miRNAs w/seed UGGCUGG)	1.497	TargetScan Mouse	High (predicted)	SH3RF2
hsa-miR-6842-3p	miR-664-1-5p (and other miRNAs w/seed UGGCUGG)	1.497	TargetScan Mouse,TargetScan Human	High (predicted),Moderate (predicted)	SHANK2	Axonal Guidance Signaling
hsa-miR-6842-3p	miR-664-1-5p (and other miRNAs w/seed UGGCUGG)	1.497	TargetScan Human	High (predicted)	SHISA4
hsa-miR-6842-3p	miR-664-1-5p (and other miRNAs w/seed UGGCUGG)	1.497	TargetScan Mouse,TargetScan Human	High (predicted),Moderate (predicted)	SHROOM4
hsa-miR-6842-3p	miR-664-1-5p (and other miRNAs w/seed UGGCUGG)	1.497	TargetScan Mouse,TargetScan Human	High (predicted),Moderate (predicted)	SIRPA	3-phosphoinositide Biosynthesis,3-phosphoinositide Degradation,D-myo-inositol (1,4,5,6)-Tetrakisphosphate Biosynthesis,D-myo-inositol (3,4,5,6)-tetrakisphosphate Biosynthesis,D-myo-inositol-5-phosphate Metabolism,Production of Nitric Oxide and Reactive Oxygen Species in Macrophages,Protein Kinase A Signaling,Role of JAK2 in Hormone-like Cytokine Signaling,Superpathway of Inositol Phosphate Compou…
hsa-miR-6842-3p	miR-664-1-5p (and other miRNAs w/seed UGGCUGG)	1.497	TargetScan Human	High (predicted)	SIX3	G-Protein Coupled Receptor Signaling,Transcriptional Regulatory Network in Embryonic Stem Cells
hsa-miR-6842-3p	miR-664-1-5p (and other miRNAs w/seed UGGCUGG)	1.497	TargetScan Human	High (predicted)	SKP2	Antiproliferative Role of TOB in T Cell Signaling,Cell Cycle: G1/S Checkpoint Regulation,Cell Cycle: G2/M DNA Damage Checkpoint Regulation,Chronic Myeloid Leukemia Signaling,Cyclins and Cell Cycle Regulation,Estrogen-mediated S-phase Entry,HIPPO signaling,Iron homeostasis signaling pathway,PD-1, PD-L1 cancer immunotherapy pathway,Protein Ubiquitination Pathway,Ribonucleotide Reductase Signaling P…
hsa-miR-6842-3p	miR-664-1-5p (and other miRNAs w/seed UGGCUGG)	1.497	TargetScan Mouse	High (predicted)	SLA2
hsa-miR-6842-3p	miR-664-1-5p (and other miRNAs w/seed UGGCUGG)	1.497	TargetScan Human	High (predicted)	SLAMF1	Altered T Cell and B Cell Signaling in Rheumatoid Arthritis
hsa-miR-6842-3p	miR-664-1-5p (and other miRNAs w/seed UGGCUGG)	1.497	TargetScan Mouse	High (predicted)	SLC12A8	NAD Signaling Pathway
hsa-miR-6842-3p	miR-664-1-5p (and other miRNAs w/seed UGGCUGG)	1.497	TargetScan Mouse,TargetScan Human	High (predicted),Moderate (predicted)	SLC1A1	Glutamate Receptor Signaling
hsa-miR-6842-3p	miR-664-1-5p (and other miRNAs w/seed UGGCUGG)	1.497	TargetScan Human	High (predicted)	SLC25A29
hsa-miR-6842-3p	miR-664-1-5p (and other miRNAs w/seed UGGCUGG)	1.497	TargetScan Human	High (predicted)	SLC25A39
hsa-miR-6842-3p	miR-664-1-5p (and other miRNAs w/seed UGGCUGG)	1.497	TargetScan Mouse	High (predicted)	SLC25A53
hsa-miR-6842-3p	miR-664-1-5p (and other miRNAs w/seed UGGCUGG)	1.497	TargetScan Human	High (predicted)	SLC26A2
hsa-miR-6842-3p	miR-664-1-5p (and other miRNAs w/seed UGGCUGG)	1.497	TargetScan Human	High (predicted)	SLC2A6
hsa-miR-6842-3p	miR-664-1-5p (and other miRNAs w/seed UGGCUGG)	1.497	TargetScan Human	High (predicted)	SLC35D2
hsa-miR-6842-3p	miR-664-1-5p (and other miRNAs w/seed UGGCUGG)	1.497	TargetScan Human	High (predicted)	SLC35E2B
hsa-miR-6842-3p	miR-664-1-5p (and other miRNAs w/seed UGGCUGG)	1.497	TargetScan Human	High (predicted)	SLC35E3
hsa-miR-6842-3p	miR-664-1-5p (and other miRNAs w/seed UGGCUGG)	1.497	TargetScan Mouse,TargetScan Human	High (predicted),Moderate (predicted)	SLC36A1	CLEAR Signaling Pathway
[truncated: 606 more rows]

## Sheet: Group #2
© 2000-2023 QIAGEN. All rights reserved.
ID	Symbol	Expr Log Ratio	Source	miRNA Confidence	Symbol	Pathway
hsa-miR-10396b-5p	miR-10396b-5p (and other miRNAs w/seed GGCGGGG)	2.658	TargetScan Mouse	High (predicted)	1700029H14Rik
hsa-miR-10396b-5p	miR-10396b-5p (and other miRNAs w/seed GGCGGGG)	2.658	TargetScan Mouse	High (predicted)	4931440P22Rik
hsa-miR-10396b-5p	miR-10396b-5p (and other miRNAs w/seed GGCGGGG)	2.658	TargetScan Mouse	High (predicted)	AA386476
hsa-miR-10396b-5p	miR-10396b-5p (and other miRNAs w/seed GGCGGGG)	2.658	TargetScan Mouse	High (predicted)	AAGAB
hsa-miR-10396b-5p	miR-10396b-5p (and other miRNAs w/seed GGCGGGG)	2.658	TargetScan Human	High (predicted)	AATF
hsa-miR-10396b-5p	miR-10396b-5p (and other miRNAs w/seed GGCGGGG)	2.658	TargetScan Human	High (predicted)	AC083864.4
hsa-miR-10396b-5p	miR-10396b-5p (and other miRNAs w/seed GGCGGGG)	2.658	TargetScan Human	High (predicted)	ACAP1	NOD1/2 Signaling Pathway
hsa-miR-10396b-5p	miR-10396b-5p (and other miRNAs w/seed GGCGGGG)	2.658	TargetScan Human	High (predicted)	ACER1	Ceramide Degradation,Sphingosine and Sphingosine-1-phosphate Metabolism,Sphingosine-1-phosphate Signaling
hsa-miR-10396b-5p	miR-10396b-5p (and other miRNAs w/seed GGCGGGG)	2.658	TargetScan Mouse,TargetScan Human	High (predicted),Moderate (predicted)	ACO2	Iron homeostasis signaling pathway,Macrophage Classical Activation Signaling Pathway,Mitochondrial Dysfunction,TCA Cycle II (Eukaryotic)
hsa-miR-10396b-5p	miR-10396b-5p (and other miRNAs w/seed GGCGGGG)	2.658	TargetScan Human	High (predicted)	ACSL3	Fatty Acid Activation,Fatty Acid β-oxidation I,LPS/IL-1 Mediated Inhibition of RXR Function,Mitochondrial L-carnitine Shuttle Pathway,Stearate Biosynthesis I (Animals),Type II Diabetes Mellitus Signaling,γ-linolenate Biosynthesis II (Animals)
hsa-miR-10396b-5p	miR-10396b-5p (and other miRNAs w/seed GGCGGGG)	2.658	TargetScan Human	High (predicted)	ADAR	Activation of IRF by Cytosolic Pattern Recognition Receptors,Chronic Myeloid Leukemia Signaling,MicroRNA Biogenesis Signaling Pathway
hsa-miR-10396b-5p	miR-10396b-5p (and other miRNAs w/seed GGCGGGG)	2.658	TargetScan Mouse,TargetScan Human	High (predicted),Moderate (predicted)	ADCYAP1R1	Breast Cancer Regulation by Stathmin1,Circadian Rhythm Signaling,CREB Signaling in Neurons,FAK Signaling,G-Protein Coupled Receptor Signaling,Phagosome Formation,S100 Family Signaling Pathway
hsa-miR-10396b-5p	miR-10396b-5p (and other miRNAs w/seed GGCGGGG)	2.658	TargetScan Mouse	High (predicted)	ADD2	Gαs Signaling,Protein Kinase A Signaling
hsa-miR-10396b-5p	miR-10396b-5p (and other miRNAs w/seed GGCGGGG)	2.658	TargetScan Mouse	High (predicted)	ADRA1D	AMPK Signaling,Breast Cancer Regulation by Stathmin1,Cardiac Hypertrophy Signaling,Cardiac Hypertrophy Signaling (Enhanced),CREB Signaling in Neurons,FAK Signaling,G-Protein Coupled Receptor Signaling,Gαq Signaling,Phagosome Formation,S100 Family Signaling Pathway
hsa-miR-10396b-5p	miR-10396b-5p (and other miRNAs w/seed GGCGGGG)	2.658	TargetScan Mouse	High (predicted)	AGO3	CSDE1 Signaling Pathway,EIF2 Signaling,HOTAIR Regulatory Pathway,Inhibition of ARE-Mediated mRNA Degradation Pathway,Insulin Secretion Signaling Pathway,MicroRNA Biogenesis Signaling Pathway,Regulation of eIF4 and p70S6K Signaling
hsa-miR-10396b-5p	miR-10396b-5p (and other miRNAs w/seed GGCGGGG)	2.658	TargetScan Human	High (predicted)	AK1	AMPK Signaling,Pyrimidine Deoxyribonucleotides De Novo Biosynthesis I,Pyrimidine Ribonucleotides De Novo Biosynthesis,Pyrimidine Ribonucleotides Interconversion,Salvage Pathways of Pyrimidine Ribonucleotides
hsa-miR-10396b-5p	miR-10396b-5p (and other miRNAs w/seed GGCGGGG)	2.658	TargetScan Human	High (predicted)	AK3	AMPK Signaling
hsa-miR-10396b-5p	miR-10396b-5p (and other miRNAs w/seed GGCGGGG)	2.658	TargetScan Mouse,TargetScan Human	High (predicted),Moderate (predicted)	AKAP3	cAMP-mediated signaling,Cardiac β-adrenergic Signaling,Protein Kinase A Signaling
hsa-miR-10396b-5p	miR-10396b-5p (and other miRNAs w/seed GGCGGGG)	2.658	TargetScan Mouse,TargetScan Human	High (predicted),Moderate (predicted)	AKT1S1	14-3-3-mediated Signaling,AMPK Signaling,Autophagy,Chronic Myeloid Leukemia Signaling,Circadian Rhythm Signaling,CLEAR Signaling Pathway,Endocannabinoid Cancer Inhibition Pathway,Endocannabinoid Developing Neuron Pathway,HER-2 Signaling in Breast Cancer,IL-15 Signaling,IL-4 Signaling,Macrophage Alternative Activation Signaling Pathway,mTOR Signaling,Myelination Signaling Pathway,Polyamine Regulat…
hsa-miR-10396b-5p	miR-10396b-5p (and other miRNAs w/seed GGCGGGG)	2.658	TargetScan Mouse	High (predicted)	ALKBH5
hsa-miR-10396b-5p	miR-10396b-5p (and other miRNAs w/seed GGCGGGG)	2.658	TargetScan Human	High (predicted)	ALPG	Osteoarthritis Pathway
hsa-miR-10396b-5p	miR-10396b-5p (and other miRNAs w/seed GGCGGGG)	2.658	TargetScan Human	High (predicted)	ANAPC2	Kinetochore Metaphase Signaling Pathway,Mitotic Roles of Polo-Like Kinase,Protein Kinase A Signaling,Protein Ubiquitination Pathway,Senescence Pathway
hsa-miR-10396b-5p	miR-10396b-5p (and other miRNAs w/seed GGCGGGG)	2.658	TargetScan Human	High (predicted)	ANKRD13B
hsa-miR-10396b-5p	miR-10396b-5p (and other miRNAs w/seed GGCGGGG)	2.658	TargetScan Human	High (predicted)	ANKRD23
hsa-miR-10396b-5p	miR-10396b-5p (and other miRNAs w/seed GGCGGGG)	2.658	TargetScan Human	High (predicted)	ANKRD53
hsa-miR-10396b-5p	miR-10396b-5p (and other miRNAs w/seed GGCGGGG)	2.658	TargetScan Mouse	High (predicted)	ANO8
hsa-miR-10396b-5p	miR-10396b-5p (and other miRNAs w/seed GGCGGGG)	2.658	TargetScan Human	High (predicted)	ANTKMT
hsa-miR-10396b-5p	miR-10396b-5p (and other miRNAs w/seed GGCGGGG)	2.658	TargetScan Mouse	High (predicted)	ANXA11
hsa-miR-10396b-5p	miR-10396b-5p (and other miRNAs w/seed GGCGGGG)	2.658	TargetScan Human	High (predicted)	APC2	Actin Cytoskeleton Signaling,Basal Cell Carcinoma Signaling,CDC42 Signaling,Endometrial Cancer Signaling,Factors Promoting Cardiogenesis in Vertebrates,Glioblastoma Multiforme Signaling,Hepatic Fibrosis Signaling Pathway,Human Embryonic Stem Cell Pluripotency,Molecular Mechanisms of Cancer,Mouse Embryonic Stem Cell Pluripotency,Role of Macrophages, Fibroblasts and Endothelial Cells in Rheumatoid …
hsa-miR-10396b-5p	miR-10396b-5p (and other miRNAs w/seed GGCGGGG)	2.658	TargetScan Mouse	High (predicted)	APLF
hsa-miR-10396b-5p	miR-10396b-5p (and other miRNAs w/seed GGCGGGG)	2.658	TargetScan Human	High (predicted)	APLNR	Apelin Adipocyte Signaling Pathway,Apelin Cardiac Fibroblast Signaling Pathway,Apelin Cardiomyocyte Signaling Pathway,Apelin Endothelial Signaling Pathway,Apelin Liver Signaling Pathway,Apelin Muscle Signaling Pathway,Apelin Pancreas Signaling Pathway,Breast Cancer Regulation by Stathmin1,cAMP-mediated signaling,CREB Signaling in Neurons,FAK Signaling,G-Protein Coupled Receptor Signaling,Gαi Sign…
hsa-miR-10396b-5p	miR-10396b-5p (and other miRNAs w/seed GGCGGGG)	2.658	TargetScan Mouse	High (predicted)	APOBEC3B	Salvage Pathways of Pyrimidine Deoxyribonucleotides,Salvage Pathways of Pyrimidine Ribonucleotides
hsa-miR-10396b-5p	miR-10396b-5p (and other miRNAs w/seed GGCGGGG)	2.658	TargetScan Human	High (predicted)	ARAF	Acute Myeloid Leukemia Signaling,Adrenomedullin signaling pathway,Cancer Drug Resistance By Drug Efflux,Circadian Rhythm Signaling,Endocannabinoid Developing Neuron Pathway,Endothelin-1 Signaling,ERK/MAPK Signaling,Ferroptosis Signaling Pathway,Hepatic Fibrosis Signaling Pathway,HER-2 Signaling in Breast Cancer,HIF1α Signaling,Human Embryonic Stem Cell Pluripotency,ID1 Signaling Pathway,IL-8 Sign…
hsa-miR-10396b-5p	miR-10396b-5p (and other miRNAs w/seed GGCGGGG)	2.658	TargetScan Mouse	High (predicted)	ARHGAP23
hsa-miR-10396b-5p	miR-10396b-5p (and other miRNAs w/seed GGCGGGG)	2.658	TargetScan Mouse,TargetScan Human	High (predicted),Moderate (predicted)	ARHGAP39
hsa-miR-10396b-5p	miR-10396b-5p (and other miRNAs w/seed GGCGGGG)	2.658	TargetScan Human	High (predicted)	ARHGAP6	Leukocyte Extravasation Signaling,Myelination Signaling Pathway,RHOA Signaling,RHOGDI Signaling
hsa-miR-10396b-5p	miR-10396b-5p (and other miRNAs w/seed GGCGGGG)	2.658	TargetScan Human	High (predicted)	ARID3A
hsa-miR-10396b-5p	miR-10396b-5p (and other miRNAs w/seed GGCGGGG)	2.658	TargetScan Mouse,TargetScan Human	High (predicted),Moderate (predicted)	ARL8A
hsa-miR-10396b-5p	miR-10396b-5p (and other miRNAs w/seed GGCGGGG)	2.658	TargetScan Mouse,TargetScan Human	High (predicted),Moderate (predicted)	ARMC7
hsa-miR-10396b-5p	miR-10396b-5p (and other miRNAs w/seed GGCGGGG)	2.658	TargetScan Human	High (predicted)	ASB13
hsa-miR-10396b-5p	miR-10396b-5p (and other miRNAs w/seed GGCGGGG)	2.658	TargetScan Human	High (predicted)	ASB16
hsa-miR-10396b-5p	miR-10396b-5p (and other miRNAs w/seed GGCGGGG)	2.658	TargetScan Mouse	High (predicted)	ASGR2
hsa-miR-10396b-5p	miR-10396b-5p (and other miRNAs w/seed GGCGGGG)	2.658	TargetScan Human	High (predicted)	ASIC3	Aldosterone Signaling in Epithelial Cells,Gustation Pathway,Insulin Receptor Signaling,Insulin Secretion Signaling Pathway
hsa-miR-10396b-5p	miR-10396b-5p (and other miRNAs w/seed GGCGGGG)	2.658	TargetScan Mouse,TargetScan Human	High (predicted),Moderate (predicted)	ATP6V0C	Chaperone Mediated Autophagy Signaling Pathway,CLEAR Signaling Pathway,Iron homeostasis signaling pathway,Phagosome Maturation,Role of MAPK Signaling in Promoting the Pathogenesis of Influenza
hsa-miR-10396b-5p	miR-10396b-5p (and other miRNAs w/seed GGCGGGG)	2.658	TargetScan Mouse	High (predicted)	ATP6V1B1	Chaperone Mediated Autophagy Signaling Pathway,CLEAR Signaling Pathway,Iron homeostasis signaling pathway,Phagosome Maturation,Role of MAPK Signaling in Promoting the Pathogenesis of Influenza
hsa-miR-10396b-5p	miR-10396b-5p (and other miRNAs w/seed GGCGGGG)	2.658	TargetScan Mouse	High (predicted)	AXIN2	CDX Gastrointestinal Cancer Signaling Pathway,Regulation Of The Epithelial Mesenchymal Transition In Development Pathway,WNT/β-catenin Signaling
hsa-miR-10396b-5p	miR-10396b-5p (and other miRNAs w/seed GGCGGGG)	2.658	TargetScan Human	High (predicted)	AZU1	IL-8 Signaling
hsa-miR-10396b-5p	miR-10396b-5p (and other miRNAs w/seed GGCGGGG)	2.658	TargetScan Human	High (predicted)	BARHL1
hsa-miR-10396b-5p	miR-10396b-5p (and other miRNAs w/seed GGCGGGG)	2.658	TargetScan Mouse	High (predicted)	BARX1
hsa-miR-10396b-5p	miR-10396b-5p (and other miRNAs w/seed GGCGGGG)	2.658	TargetScan Mouse	High (predicted)	BATF2
hsa-miR-10396b-5p	miR-10396b-5p (and other miRNAs w/seed GGCGGGG)	2.658	TargetScan Human	High (predicted)	BBS5
hsa-miR-10396b-5p	miR-10396b-5p (and other miRNAs w/seed GGCGGGG)	2.658	TargetScan Mouse	High (predicted)	BC030500
hsa-miR-10396b-5p	miR-10396b-5p (and other miRNAs w/seed GGCGGGG)	2.658	TargetScan Human	High (predicted)	BCAM
hsa-miR-10396b-5p	miR-10396b-5p (and other miRNAs w/seed GGCGGGG)	2.658	TargetScan Human	High (predicted)	BCL2L12
hsa-miR-10396b-5p	miR-10396b-5p (and other miRNAs w/seed GGCGGGG)	2.658	TargetScan Human	High (predicted)	BCL2L13
hsa-miR-10396b-5p	miR-10396b-5p (and other miRNAs w/seed GGCGGGG)	2.658	TargetScan Mouse	High (predicted)	BCL9	Regulation Of The Epithelial Mesenchymal Transition In Development Pathway,Regulation of the Epithelial-Mesenchymal Transition Pathway,WNT/β-catenin Signaling
hsa-miR-10396b-5p	miR-10396b-5p (and other miRNAs w/seed GGCGGGG)	2.658	TargetScan Human	High (predicted)	BEGAIN
hsa-miR-10396b-5p	miR-10396b-5p (and other miRNAs w/seed GGCGGGG)	2.658	TargetScan Human	High (predicted)	BLK	Chronic Myeloid Leukemia Signaling,Circadian Rhythm Signaling,CTLA4 Signaling in Cytotoxic T Lymphocytes,HER-2 Signaling in Breast Cancer,ID1 Signaling Pathway,IL-13 Signaling Pathway,IL-15 Production,Maturity Onset Diabetes of Young (MODY) Signaling,Myelination Signaling Pathway,Neutrophil Extracellular Trap Signaling Pathway,Opioid Signaling Pathway,PI3K Signaling in B Lymphocytes,Pulmonary Hea…
hsa-miR-10396b-5p	miR-10396b-5p (and other miRNAs w/seed GGCGGGG)	2.658	TargetScan Mouse	High (predicted)	BMP6	Autophagy,Axonal Guidance Signaling,Basal Cell Carcinoma Signaling,BMP signaling pathway,Breast Cancer Regulation by Stathmin1,CDX Gastrointestinal Cancer Signaling Pathway,CLEAR Signaling Pathway,CREB Signaling in Neurons,Factors Promoting Cardiogenesis in Vertebrates,HIF1α Signaling,Human Embryonic Stem Cell Pluripotency,Iron homeostasis signaling pathway,MicroRNA Biogenesis Signaling Pathway,M…
hsa-miR-10396b-5p	miR-10396b-5p (and other miRNAs w/seed GGCGGGG)	2.658	TargetScan Mouse	High (predicted)	BRAT1	ATM Signaling
hsa-miR-10396b-5p	miR-10396b-5p (and other miRNAs w/seed GGCGGGG)	2.658	TargetScan Mouse	High (predicted)	BRMS1L
hsa-miR-10396b-5p	miR-10396b-5p (and other miRNAs w/seed GGCGGGG)	2.658	TargetScan Human	High (predicted)	C10orf90
hsa-miR-10396b-5p	miR-10396b-5p (and other miRNAs w/seed GGCGGGG)	2.658	TargetScan Human	High (predicted)	C16orf90
hsa-miR-10396b-5p	miR-10396b-5p (and other miRNAs w/seed GGCGGGG)	2.658	TargetScan Mouse	High (predicted)	C19orf47
hsa-miR-10396b-5p	miR-10396b-5p (and other miRNAs w/seed GGCGGGG)	2.658	TargetScan Mouse	High (predicted)	C19orf81
hsa-miR-10396b-5p	miR-10396b-5p (and other miRNAs w/seed GGCGGGG)	2.658	TargetScan Human	High (predicted)	C1QL1
hsa-miR-10396b-5p	miR-10396b-5p (and other miRNAs w/seed GGCGGGG)	2.658	TargetScan Mouse,TargetScan Human	High (predicted)	C1QTNF6
hsa-miR-10396b-5p	miR-10396b-5p (and other miRNAs w/seed GGCGGGG)	2.658	TargetScan Human	High (predicted)	C20orf27
hsa-miR-10396b-5p	miR-10396b-5p (and other miRNAs w/seed GGCGGGG)	2.658	TargetScan Mouse,TargetScan Human	High (predicted),Moderate (predicted)	C2CD4C
hsa-miR-10396b-5p	miR-10396b-5p (and other miRNAs w/seed GGCGGGG)	2.658	TargetScan Human	High (predicted)	C3orf70
hsa-miR-10396b-5p	miR-10396b-5p (and other miRNAs w/seed GGCGGGG)	2.658	TargetScan Human	High (predicted)	C6orf141
hsa-miR-10396b-5p	miR-10396b-5p (and other miRNAs w/seed GGCGGGG)	2.658	TargetScan Human	High (predicted)	C8orf82
hsa-miR-10396b-5p	miR-10396b-5p (and other miRNAs w/seed GGCGGGG)	2.658	TargetScan Human	High (predicted)	CABLES1	CDK5 Signaling
hsa-miR-10396b-5p	miR-10396b-5p (and other miRNAs w/seed GGCGGGG)	2.658	TargetScan Human	High (predicted)	CACNA1I	Androgen Signaling,Calcium Signaling,CCR5 Signaling in Macrophages,Circadian Rhythm Signaling,Corticotropin Releasing Hormone Signaling,CREB Signaling in Neurons,Dilated Cardiomyopathy Signaling Pathway,Endocannabinoid Neuronal Synapse Pathway,FcγRIIB Signaling in B Lymphocytes,G Beta Gamma Signaling,GABA Receptor Signaling,GNRH Signaling,GPCR-Mediated Nutrient Sensing in Enteroendocrine Cells,Gu…
hsa-miR-10396b-5p	miR-10396b-5p (and other miRNAs w/seed GGCGGGG)	2.658	TargetScan Mouse,TargetScan Human	High (predicted),Moderate (predicted)	CALB2	Neuroinflammation Signaling Pathway
hsa-miR-10396b-5p	miR-10396b-5p (and other miRNAs w/seed GGCGGGG)	2.658	TargetScan Human	High (predicted)	CALML3
hsa-miR-10396b-5p	miR-10396b-5p (and other miRNAs w/seed GGCGGGG)	2.658	TargetScan Human	High (predicted)	CALR	Androgen Signaling,Antigen Presentation Pathway,Calcium Signaling,Endoplasmic Reticulum Stress Pathway,Immunogenic Cell Death Signaling Pathway,Lipid Antigen Presentation by CD1,Phagosome Maturation,Unfolded protein response
hsa-miR-10396b-5p	miR-10396b-5p (and other miRNAs w/seed GGCGGGG)	2.658	TargetScan Mouse,TargetScan Human	High (predicted)	CAMK2N2
hsa-miR-10396b-5p	miR-10396b-5p (and other miRNAs w/seed GGCGGGG)	2.658	TargetScan Human	High (predicted)	CAMKMT
hsa-miR-10396b-5p	miR-10396b-5p (and other miRNAs w/seed GGCGGGG)	2.658	TargetScan Mouse	High (predicted)	CAPN1	Amyloid Processing,Amyotrophic Lateral Sclerosis Signaling,Apoptosis Signaling,CDK5 Signaling,FAK Signaling,Huntington's Disease Signaling,Integrin Signaling,Mitochondrial Dysfunction,Mitotic Roles of Polo-Like Kinase,Multiple Sclerosis Signaling Pathway,Necroptosis Signaling Pathway,nNOS Signaling in Neurons,Regulation of Cellular Mechanics by Calpain Protease,Senescence Pathway
hsa-miR-10396b-5p	miR-10396b-5p (and other miRNAs w/seed GGCGGGG)	2.658	TargetScan Human	High (predicted)	CAPN15
hsa-miR-10396b-5p	miR-10396b-5p (and other miRNAs w/seed GGCGGGG)	2.658	TargetScan Human	High (predicted)	CARM1	Estrogen Receptor Signaling,RAR Activation
hsa-miR-10396b-5p	miR-10396b-5p (and other miRNAs w/seed GGCGGGG)	2.658	TargetScan Mouse,TargetScan Human	High (predicted)	CASZ1
hsa-miR-10396b-5p	miR-10396b-5p (and other miRNAs w/seed GGCGGGG)	2.658	TargetScan Human	High (predicted)	CBARP
hsa-miR-10396b-5p	miR-10396b-5p (and other miRNAs w/seed GGCGGGG)	2.658	TargetScan Human	High (predicted)	CC2D1A
hsa-miR-10396b-5p	miR-10396b-5p (and other miRNAs w/seed GGCGGGG)	2.658	TargetScan Human	High (predicted)	CCDC149
hsa-miR-10396b-5p	miR-10396b-5p (and other miRNAs w/seed GGCGGGG)	2.658	TargetScan Mouse	High (predicted)	CCDC169
hsa-miR-10396b-5p	miR-10396b-5p (and other miRNAs w/seed GGCGGGG)	2.658	TargetScan Human	High (predicted)	CCDC169-SOHLH2
hsa-miR-10396b-5p	miR-10396b-5p (and other miRNAs w/seed GGCGGGG)	2.658	TargetScan Human	High (predicted)	CCL22	Agranulocyte Adhesion and Diapedesis,Granulocyte Adhesion and Diapedesis,IL-17 Signaling,IL-4 Signaling,Macrophage Alternative Activation Signaling Pathway,Pathogen Induced Cytokine Storm Signaling Pathway
hsa-miR-10396b-5p	miR-10396b-5p (and other miRNAs w/seed GGCGGGG)	2.658	TargetScan Human	High (predicted)	CCR1	Agranulocyte Adhesion and Diapedesis,Breast Cancer Regulation by Stathmin1,CREB Signaling in Neurons,FAK Signaling,G-Protein Coupled Receptor Signaling,Granulocyte Adhesion and Diapedesis,IL-10 Signaling,Neutrophil Extracellular Trap Signaling Pathway,Pathogen Induced Cytokine Storm Signaling Pathway,Pathogenesis of Multiple Sclerosis,Phagosome Formation,S100 Family Signaling Pathway,Th1 and Th2 …
hsa-miR-10396b-5p	miR-10396b-5p (and other miRNAs w/seed GGCGGGG)	2.658	TargetScan Human	High (predicted)	CCR7	Agranulocyte Adhesion and Diapedesis,Breast Cancer Regulation by Stathmin1,Communication between Innate and Adaptive Immune Cells,CREB Signaling in Neurons,Crosstalk between Dendritic Cells and Natural Killer Cells,Dendritic Cell Maturation,FAK Signaling,G-Protein Coupled Receptor Signaling,Granulocyte Adhesion and Diapedesis,Hepatic Fibrosis / Hepatic Stellate Cell Activation,Phagosome Formation…
hsa-miR-10396b-5p	miR-10396b-5p (and other miRNAs w/seed GGCGGGG)	2.658	TargetScan Human	High (predicted)	CD40LG	Airway Pathology in Chronic Obstructive Pulmonary Disease,Allograft Rejection Signaling,Altered T Cell and B Cell Signaling in Rheumatoid Arthritis,Atherosclerosis Signaling,Autoimmune Thyroid Disease Signaling,Cardiac Hypertrophy Signaling (Enhanced),CD40 Signaling,CDX Gastrointestinal Cancer Signaling Pathway,Communication between Innate and Adaptive Immune Cells,Crosstalk between Dendritic Cel…
hsa-miR-10396b-5p	miR-10396b-5p (and other miRNAs w/seed GGCGGGG)	2.658	TargetScan Mouse	High (predicted)	CD7
hsa-miR-10396b-5p	miR-10396b-5p (and other miRNAs w/seed GGCGGGG)	2.658	TargetScan Human	High (predicted)	CD79A	Altered T Cell and B Cell Signaling in Rheumatoid Arthritis,B Cell Development,B Cell Receptor Signaling,Communication between Innate and Adaptive Immune Cells,FcγRIIB Signaling in B Lymphocytes,p70S6K Signaling,Phospholipase C Signaling,PI3K Signaling in B Lymphocytes,Primary Immunodeficiency Signaling,Role of NFAT in Regulation of the Immune Response,Systemic Lupus Erythematosus In B Cell Signa…
hsa-miR-10396b-5p	miR-10396b-5p (and other miRNAs w/seed GGCGGGG)	2.658	TargetScan Mouse	High (predicted)	CDC42SE1	CDC42 Signaling
hsa-miR-10396b-5p	miR-10396b-5p (and other miRNAs w/seed GGCGGGG)	2.658	TargetScan Human	High (predicted)	CDIP1
hsa-miR-10396b-5p	miR-10396b-5p (and other miRNAs w/seed GGCGGGG)	2.658	TargetScan Mouse,TargetScan Human	High (predicted),Moderate (predicted)	CDK5R2
hsa-miR-10396b-5p	miR-10396b-5p (and other miRNAs w/seed GGCGGGG)	2.658	TargetScan Human	High (predicted)	CDKN2A	Aryl Hydrocarbon Receptor Signaling,BER (Base Excision Repair) Pathway,Bladder Cancer Signaling,Cell Cycle: G1/S Checkpoint Regulation,Cell Cycle: G2/M DNA Damage Checkpoint Regulation,Chronic Myeloid Leukemia Signaling,Cyclins and Cell Cycle Regulation,Glioblastoma Multiforme Signaling,Glioma Signaling,HGF Signaling,ID1 Signaling Pathway,Melanoma Signaling,Molecular Mechanisms of Cancer,MYC Medi…
hsa-miR-10396b-5p	miR-10396b-5p (and other miRNAs w/seed GGCGGGG)	2.658	TargetScan Mouse	High (predicted)	CDR2L
hsa-miR-10396b-5p	miR-10396b-5p (and other miRNAs w/seed GGCGGGG)	2.658	TargetScan Human	High (predicted)	CDX1	CDX Gastrointestinal Cancer Signaling Pathway
hsa-miR-10396b-5p	miR-10396b-5p (and other miRNAs w/seed GGCGGGG)	2.658	TargetScan Mouse	High (predicted)	CELSR2	Breast Cancer Regulation by Stathmin1,CREB Signaling in Neurons,FAK Signaling,G-Protein Coupled Receptor Signaling,Phagosome Formation,S100 Family Signaling Pathway
hsa-miR-10396b-5p	miR-10396b-5p (and other miRNAs w/seed GGCGGGG)	2.658	TargetScan Human	High (predicted)	CEP170B
hsa-miR-10396b-5p	miR-10396b-5p (and other miRNAs w/seed GGCGGGG)	2.658	TargetScan Mouse,TargetScan Human	High (predicted),Moderate (predicted)	CERS1
hsa-miR-10396b-5p	miR-10396b-5p (and other miRNAs w/seed GGCGGGG)	2.658	TargetScan Human	High (predicted)	CERS4
hsa-miR-10396b-5p	miR-10396b-5p (and other miRNAs w/seed GGCGGGG)	2.658	TargetScan Human	High (predicted)	CFAP61
hsa-miR-10396b-5p	miR-10396b-5p (and other miRNAs w/seed GGCGGGG)	2.658	TargetScan Mouse	High (predicted)	CHAC1	Ferroptosis Signaling Pathway,γ-glutamyl Cycle
hsa-miR-10396b-5p	miR-10396b-5p (and other miRNAs w/seed GGCGGGG)	2.658	TargetScan Mouse	High (predicted)	CHAD
hsa-miR-10396b-5p	miR-10396b-5p (and other miRNAs w/seed GGCGGGG)	2.658	TargetScan Mouse,TargetScan Human	High (predicted),Moderate (predicted)	CHRNB2	AMPK Signaling,Calcium Signaling,eNOS Signaling,ID1 Signaling Pathway
hsa-miR-10396b-5p	miR-10396b-5p (and other miRNAs w/seed GGCGGGG)	2.658	TargetScan Mouse	High (predicted)	CHST12	Chondroitin Sulfate Biosynthesis,Chondroitin Sulfate Biosynthesis (Late Stages),Dermatan Sulfate Biosynthesis,Dermatan Sulfate Biosynthesis (Late Stages),Heparan Sulfate Biosynthesis,Heparan Sulfate Biosynthesis (Late Stages),LPS/IL-1 Mediated Inhibition of RXR Function,Xenobiotic Metabolism CAR Signaling Pathway,Xenobiotic Metabolism PXR Signaling Pathway,Xenobiotic Metabolism Signaling
hsa-miR-10396b-5p	miR-10396b-5p (and other miRNAs w/seed GGCGGGG)	2.658	TargetScan Human	High (predicted)	CIAO1	Iron homeostasis signaling pathway
hsa-miR-10396b-5p	miR-10396b-5p (and other miRNAs w/seed GGCGGGG)	2.658	TargetScan Mouse,TargetScan Human	High (predicted),Moderate (predicted)	CKM	AMPK Signaling,Creatine-phosphate Biosynthesis
hsa-miR-10396b-5p	miR-10396b-5p (and other miRNAs w/seed GGCGGGG)	2.658	TargetScan Mouse	High (predicted)	CLCN1
hsa-miR-10396b-5p	miR-10396b-5p (and other miRNAs w/seed GGCGGGG)	2.658	TargetScan Human	High (predicted)	CLEC2L
hsa-miR-10396b-5p	miR-10396b-5p (and other miRNAs w/seed GGCGGGG)	2.658	TargetScan Mouse	High (predicted)	CLIP1	CDC42 Signaling,Phagosome Formation,Remodeling of Epithelial Adherens Junctions,Signaling by Rho Family GTPases
hsa-miR-10396b-5p	miR-10396b-5p (and other miRNAs w/seed GGCGGGG)	2.658	TargetScan Mouse	High (predicted)	CLIP2
hsa-miR-10396b-5p	miR-10396b-5p (and other miRNAs w/seed GGCGGGG)	2.658	TargetScan Mouse,TargetScan Human	High (predicted),Moderate (predicted)	CLSTN1
hsa-miR-10396b-5p	miR-10396b-5p (and other miRNAs w/seed GGCGGGG)	2.658	TargetScan Mouse	High (predicted)	Cma2/Mcpt9	IL-33 Signaling Pathway,Wound Healing Signaling Pathway
hsa-miR-10396b-5p	miR-10396b-5p (and other miRNAs w/seed GGCGGGG)	2.658	TargetScan Mouse,TargetScan Human	High (predicted),Moderate (predicted)	CMIP
hsa-miR-10396b-5p	miR-10396b-5p (and other miRNAs w/seed GGCGGGG)	2.658	TargetScan Human	High (predicted)	CMTM1
hsa-miR-10396b-5p	miR-10396b-5p (and other miRNAs w/seed GGCGGGG)	2.658	TargetScan Human	High (predicted)	CMTM3
hsa-miR-10396b-5p	miR-10396b-5p (and other miRNAs w/seed GGCGGGG)	2.658	TargetScan Mouse	High (predicted)	CMTM6
hsa-miR-10396b-5p	miR-10396b-5p (and other miRNAs w/seed GGCGGGG)	2.658	TargetScan Human	High (predicted)	CNN2
hsa-miR-10396b-5p	miR-10396b-5p (and other miRNAs w/seed GGCGGGG)	2.658	TargetScan Mouse	High (predicted)	CNPY4
hsa-miR-10396b-5p	miR-10396b-5p (and other miRNAs w/seed GGCGGGG)	2.658	TargetScan Human	High (predicted)	COL8A2	GP6 Signaling Pathway,Hepatic Fibrosis / Hepatic Stellate Cell Activation,IL-4 Signaling,Neutrophil Extracellular Trap Signaling Pathway,Pathogen Induced Cytokine Storm Signaling Pathway,Pulmonary Fibrosis Idiopathic Signaling Pathway,Role Of Osteoclasts In Rheumatoid Arthritis Signaling Pathway,Wound Healing Signaling Pathway
hsa-miR-10396b-5p	miR-10396b-5p (and other miRNAs w/seed GGCGGGG)	2.658	TargetScan Mouse,TargetScan Human	High (predicted),Moderate (predicted)	CORO2B
hsa-miR-10396b-5p	miR-10396b-5p (and other miRNAs w/seed GGCGGGG)	2.658	TargetScan Human	High (predicted)	CORO6
hsa-miR-10396b-5p	miR-10396b-5p (and other miRNAs w/seed GGCGGGG)	2.658	TargetScan Human	High (predicted)	CORO7/CORO7-PAM16
hsa-miR-10396b-5p	miR-10396b-5p (and other miRNAs w/seed GGCGGGG)	2.658	TargetScan Human	High (predicted)	CPLX1	SNARE Signaling Pathway,Synaptogenesis Signaling Pathway
hsa-miR-10396b-5p	miR-10396b-5p (and other miRNAs w/seed GGCGGGG)	2.658	TargetScan Human	High (predicted)	CPLX2	Huntington's Disease Signaling,SNARE Signaling Pathway,Synaptogenesis Signaling Pathway
hsa-miR-10396b-5p	miR-10396b-5p (and other miRNAs w/seed GGCGGGG)	2.658	TargetScan Human	High (predicted)	CPTP
hsa-miR-10396b-5p	miR-10396b-5p (and other miRNAs w/seed GGCGGGG)	2.658	TargetScan Human	High (predicted)	CRABP2	Acute Phase Response Signaling,RAR Activation,Retinoic acid Mediated Apoptosis Signaling
hsa-miR-10396b-5p	miR-10396b-5p (and other miRNAs w/seed GGCGGGG)	2.658	TargetScan Human	High (predicted)	CREB3L3	AMPK Signaling,ATM Signaling,Autophagy,B Cell Receptor Signaling,Breast Cancer Regulation by Stathmin1,Calcium Signaling,cAMP-mediated signaling,Circadian Rhythm Signaling,CLEAR Signaling Pathway,Corticotropin Releasing Hormone Signaling,CREB Signaling in Neurons,Dendritic Cell Maturation,Dopamine-DARPP32 Feedback in cAMP Signaling,Endocannabinoid Cancer Inhibition Pathway,Endocannabinoid Develop…
hsa-miR-10396b-5p	miR-10396b-5p (and other miRNAs w/seed GGCGGGG)	2.658	TargetScan Mouse	High (predicted)	CRLF2	Role of JAK1 and JAK3 in γc Cytokine Signaling,Th1 and Th2 Activation Pathway,Th2 Pathway
hsa-miR-10396b-5p	miR-10396b-5p (and other miRNAs w/seed GGCGGGG)	2.658	TargetScan Mouse,TargetScan Human	High (predicted),Moderate (predicted)	CRTC1
hsa-miR-10396b-5p	miR-10396b-5p (and other miRNAs w/seed GGCGGGG)	2.658	TargetScan Mouse	High (predicted)	CRYBA4
[truncated: 5,050 more rows]

## Sheet: Group #3
© 2000-2023 QIAGEN. All rights reserved.
[truncated: 1,397 more rows]

## Sheet: Group #4
© 2000-2023 QIAGEN. All rights reserved.
[truncated: 1,209 more rows]

[truncated: 1 more sheets: Group #5]
